# Supplementary material for: Genome wide identification and experimental validation of Pseudomonas aeruginosa Tat substrates
Source: Sci Rep. 2018 Aug 9;8:11950. doi: 10.1038/s41598-018-30393-x (PMC6085387; doi:10.1038/s41598-018-30393-x)
Supplement: Supplementary file 2 — Dataset 2 [file 41598_2018_30393_MOESM2_ESM.xlsx]

## Sheet: TATFIND
PA14_number	First 60 aminoa acids of the protein	hydrophobicity
PA14_00020	MHFTIQREALLKPLQLVAGVVERRQTLPVLSNVLLVVEGQQLSLTGTDLEVELVGRVVLE	-0.04
PA14_01780	MSRSNGSSSRRTFLRLAALLLPAGALLGSLPGVRAAARPRKLYLAGPDVFRADAVAHGEA	2.18
PA14_02050	MLDFSAHALPYASQRSPVHARRGMVATSQPQAAQVGLEILRRGGNAIDAAIATAAALTVV	-4.74
PA14_02470	MSMNLVTLLYLIASVCFIQALKGLSHPTTSRRGNLFGMVGMAIAVATTVGLVFKLGAEIA	4.12
PA14_02810	MTAPVHQYSNEERRKRIFAIVGASSGNLVEWFDFYVYAFCAIYFAPAFFPSDNPTVQLLN	-0.01
PA14_04020	MASLAPVFRVNAMTPRRKTLLVSLVGLLWAGGLLAAYWWFEIRYIRPFSEQTTLFSGDSL	5.21
PA14_04790	MSDTTLESAGLSRRSLMKVGLIGGAFLATAGVTASLTGCSAEKPASGLEKVRESDLPFLR	-1.21
PA14_05700	MSADSNYSQQPVPLAARKSALALSVVMLGLTFFSASMWTGGTLGTGLSYDDFFLAVLLGN	2.63
PA14_08490	MSGWELQFRDPRRAWLVRLGVGALLLAVPLAFLGGRWSTGADAARSEADAQRQETLIGEQ	5.88
PA14_08890	VPRSLKKGPFIDLHLLKKVEVAVEKNDRKPIKTWSRRSMILPHMVGLTIAVHNGRQHVPV	2.87
PA14_09900	MHKRTYLNACLVLALAAGASQASAAPGASEMAGDVAVLQASPASTGHARFANPNAATSAA	-2.65
PA14_10170	MPTRRRSALPLLALALSLFATLAAAGEPKPARIVSTTPSVTGILLAMDAPLVASAATTPS	1.19
PA14_10370	MHDPIQQADAFVDDPDQESGGLSRRSFLGKSATLGAVGLVAGWTPAFVIQPAEAAASSCP	-0.72
PA14_13330	MSGMDLKRRRVVQGLGAGLLLPALGAPAVIASPRARPKLTDGVQSGDVQGDRALVWSRTD	1.35
PA14_14530	MPIPVKRARRKALRLSLSVLVGVMPIVLGLLILYWQAERSLQETSEQAAGNAVRQFERML	2.12
PA14_15260	MTRRTAFFFDELCLWHAAGPHALTLPVGGWVQPPAAAGHAESPETKRRLKSLLDVSGLTA	2.27
PA14_15490	LRGSKLPGNLSALFLAFNFSVVLNLSGAYRGFDRRACVTRFMSTSLANYWNVAQAANP*	-0.2
PA14_15670	MTFTRRQVLGGLAGLAVVGLGAGGARLWLARPQVAQEYDYELIAAPLDLEIVPGFSSPAL	0.18
PA14_15910	MRRLATLAWWAAALPLLPLAVPLAIRTRRRALRLAPAAGPREGLVGGSGAEEPLRLLLFG	-5.47
PA14_16360	MTISRRDFLNGVALTIAAGLTPAEILRAAPGGRYYPPALTGLRGSHPGAFEVAHQMGWEK	1.28
PA14_18900	MDAATRRSMLRNALLLGLFALVGVGLVALVQQFTEARIAEAQREARGRALLELLPPGSYD	5.13
PA14_19810	MTTTKRRGIFPLHALAAATALGCATQASAVSFNIGEIEGQFDSSLSVGASWSMRSADKDY	-2.38
PA14_19930	LPETGACRTTPGSPIDQEGPMPALPASPVRSRRWCLDRRSLLLALLLFGLLVLLATLGRH	4.56
PA14_20200	MSDDTKSPHEETHGLNRRGFLGASALTGAAALVGASALGSAVVGREARAAGKGERSKAEV	-0.83
PA14_21110	MISKSRRSFIRLAAGTVGATVATSMLPSSIQAALAIPAHRRHGNLKDVEHVVILMQENRS	-1.54
PA14_21700	MSLSIGLIAVVALVYMAILFAIAFYGDRRRTPLSPRLRAWVYSLSLAVYCTSWTFFGAVG	2.52
PA14_21750	MTQHSQFALLGKRRFLPFFITQLLGAFNDNIFKQSLILAILYHLSVSGDRSLLVNLCALL	0.82
PA14_22560	MNRRSALAALHGGALLFGLTGVFGKLASASPGVIVFGRALFAVLALGLFARLAGQAWRAL	2.24
PA14_25430	MFRPLSVFIGTRYTRAKRRSHFVSFISLTSMIGLALGVLVMIVVLSVMNGFDREMRTRIL	2.97
PA14_25690	VSRRRVVITGMGMLSPLGLDVPSSWEGILAGRSGIAPIEHMDLSAYSTRFGGSVKGFNVE	-0.18
PA14_30040	VSLEKKDAILFGDGDELPSNHSNNPHMNDLIAGLGRRQVLAGGAALGALAFLGVALPASA	1.15
PA14_31400	LRAGTRATPASPGHRDVLGCLVAACVPVQPGNPSRRSMLQQSLRAQILVLLGGSLAALLL	1.72
PA14_31820	MPALSRRSFVTLTALASSSILLSPRAFAGSGATSAAGKPQETFLDFNESPYGPSAKARAA	0.11
PA14_33720	MNDRRTFLKQAGILAAGLPLLSAAQSLRAEGAPSDAGNKWKALRQQFDLDPQYLHFANFL	0.71
PA14_33740	MTVSRRGFMAGLALTGAAALPVAYYTHRHLTREEEPQTPDEASLDLAATDGIRLGDRLRG	1.56
PA14_33770	MRRTRSTRRALLVAVCLSPLIALAAWQAYPFRSNSFDTVSVSRGSIESSVSALGTLQPRR	1.58
PA14_34510	MCLDDPTHSRRDILKLAALLSAAGALPLLSSLQARAAAEPDAPVRIGYLPITDATPLLVA	-0.28
PA14_35300	MPDDKAVNGRRDFLRKTLTVIPAVTLAGYGVGHAMQTPAAEQDKPRERYQPRFFTNTEWA	2.78
PA14_35390	MTERKRWLAGCLSALLSLPLAAAVPGPDAPADLARGKAMAQKMCSRCHDDDGNGGPRPNR	3.65
PA14_36010	MSRRLLFVATLVATLSLAAHADEPLPSVEQVMNEHKEKIRNQLETINYKRKRMVEANMAL	-0.36
PA14_37100	MHQPENPARRTLLAQTVAGSAALALGSLLGGAPGVASATAETPRKAFDGGRIDVLIVGGG	-1.92
PA14_37400	MPTPPWSPRRSAISAHLLIQFGIDRGLGLEQCLAGSGLDIRLLGDPSGEIDAAQELSVVR	-0.99
PA14_37790	MHRTSRRTFVKGLAATGLLGGLGLWRAPAWALAGPGQQNLLAGDSFDLFIGETPVNLSGS	-0.58
PA14_38950	MPDRRTLLLTVLAMLAFAGNSLLCRAALKDTAIDAVSFTALRLFSGALMLAVLLHLRRRP	2.66
PA14_39860	MTAVDLLLVATLLAALLAWWIPALPGRRGLLALASTLALGAGLYAAWDDRWQAGVGAFAG	1.08
PA14_40200	MNSKIDLSNALPGSRRGFLKGAAVVGLTIGFQWSGARRALAAALPDAGFAPNAFLRIAPD	-0.05
PA14_43790	MSLANPSRRGFLKAGGLLLVTVNLPAPLLALAEQGATDLPLDQVDSFIAIAADGKVTAFC	3.2
PA14_44100	MRLHKRSLVWGLALSGLAVVLAAAWWASQASRGPALWSELRVPPAFAIPRDFDLGEYRLS	4.33
PA14_44170	MNSQHTDTAKRRVIPFNTQQHSGGAIIDAQGREIPITEVMIQRACRELDRSLEQEQKQA*	-3.79
PA14_46580	MRRRNLLLSPLVGVIPFVLLACSDQTPPDPRTDAPLVRITTIQSATATSRAFTGIVAARV	4.49
PA14_46750	VSERLYVGTRKGLFELRRNAAGQWLPMASHFLGEPLSMLLADPRDGALYAALNLGHFGVK	-0.66
PA14_48280	MNQAIREPIEHTTGETMPAVTRRRRTWLLGGLAGAIALAALLAWWWSSGRFLEGTDDAYV	2.97
PA14_49300	MKRRSVLLSGVALSGTALANDSIFFSPLKYLGAEQQRSIDASRSLLDNLIPPSLPQYDNL	-2.65
PA14_51150	MNATALSPNPAPAISRRTMLIAFVFCFLGLLADGVDLMFLAYSLNSLKAEFGLSNFEAGS	5.15
PA14_53360	MTENWKFRRRTFLKHGAQAATLAGLSGLFPETLRRALAIEPDIRTGTIQDVQHVVILMQE	-3.52
PA14_54770	MNRNRRNALIAGSLLLLAANLAALGGVAWNRSGEAESKLVLSQRELQRNWSYGFWSEENS	3.26
PA14_57570	MSNDGVNAGRRRFLVAATSVVGAAGAVGAAVPFVGSWFPSAKAKAAGAPVQVNVGKIDPG	-0.65
PA14_58110	MPSLYLASASPRRRELLTQIGVPLSVLATAIDESPLPNEAPAAYVERLARGKAAAGLAML	0.19
PA14_60030	MNAHTNKGFASRIGFGLGMLVRFCLHDRRPALRWVKRVSLFLLVALVVSQNFMWLAGVSM	5.51
PA14_60130	MFQLLSWISRKPSPTPTTKAAPGGFILPLSSMELLGTPRRRQLLENIWQRASLSKQQFEE	-5.61
PA14_60780	VSASPSPRQLLHEALASLRGLGRRSLLALLGIVMGCSSVIAMLNIGSNATDEAMSIFKDM	4.37
PA14_61150	MSNRDISRRAFLQGGLIAGVGVTLAPLGSQAFAALFENQVTVSAQRWMAGNGQVRFRNDA	-0.75
PA14_62110	MLIKIPSRSDCSESEVTSETLYLSRRRLLGASFAGLALASGLPRLGFADEQRYAGVEPVP	0.51
PA14_63605	MDMNRRQFFKVCGIGLGGSSLAALGMAPTEAFADQVRHFKLAHTVETRNTCTYCSVGCGL	-0.67
PA14_64270	MKRRSLLKAFTLSASIASMGLSWSIQAAETIKVGILHSLSGTMAISETSLKDMALMTIDE	0.47
PA14_64720	MKIRRKTAIPRNAGAVLPMLACLAAQAAEGGFLQDAKTDLVLRNYYFNRDFRDHDAGKSL	0.79
PA14_65750	MLRRLSLAAAVAAATGVAWAAQPTPLPTKTDLISVYKEAVDNNADLAAAQADYLARKEVV	-0.68
PA14_66520	MHPWARRNIPQLAGRLALVTGANSGLGWQAARTLAGKGATVVMACRNREQAERARRAILD	-1.86
PA14_68130	MTTANSETPAGNPKRKRWLLILLAVIVLATLASVAWEFFYGRWHEDTDDAYINGNVVQIT	6.37
PA14_69000	MIRIPKSEYARRRKALMAQMEPNSIAILPAAPMYIRNRDVEHVYRQDSDFQYLTGFPEPE	0.09
PA14_72810	MTIENLWPLPSSFASMVSPARPDERKSAMQPGNNQLSMTVLMTPDMANFSGNVHGGTLLK	-4.18
PA14_73040	MKRRRLLQSLLAGLALQPFLAASANVRIRQARAWNSSESWRLVLELDGPPRYRTFSLQAP	1.12

## Sheet: TatP
PA14_number	maxc	maxy	maxs	means	maxd	cleavage site	tatmotif
PA14_00080	YES	YES	NO	NO	NO	26 and 27: ALA-AA	-
PA14_00230	YES	YES	YES	NO	NO	58 and 59: AAA-AR	-
PA14_00310	NO	YES	NO	YES	YES	30 and 31: AHG-VP	RRGLV at 71
PA14_00320	YES	YES	YES	YES	YES	40 and 41: PPA-RT	-
PA14_00430	YES	NO	NO	NO	NO	-	-
PA14_00450	NO	NO	NO	YES	NO	23 and 24: YVA-ET	-
PA14_00460	YES	NO	NO	NO	NO	-	-
PA14_00490	YES	NO	NO	NO	NO	-	-
PA14_00620	NO	NO	YES	YES	YES	28 and 29: GWA-AN	-
PA14_00690	YES	YES	NO	YES	YES	27 and 28: ASA-EP	-
PA14_00800	NO	NO	NO	YES	NO	4 and 5: SPA-IT	-
PA14_00830	YES	NO	NO	NO	NO	-	-
PA14_01010	NO	NO	NO	YES	NO	12 and 13: FIA-RN	-
PA14_01200	NO	NO	YES	YES	NO	35 and 36: PQA-PP	-
PA14_01290	YES	NO	NO	NO	NO	-	-
PA14_01340	NO	NO	YES	YES	NO	24 and 25: MRG-AF	-
PA14_01430	NO	YES	NO	YES	NO	25 and 26: RFA-RE	-
PA14_01440	NO	NO	YES	YES	NO	47 and 48: FKA-TG	-
PA14_01480	NO	NO	NO	YES	NO	6 and 7: FDA-RT	-
PA14_01580	YES	YES	NO	NO	YES	49 and 50: AIA-AA	-
PA14_01620	YES	NO	NO	NO	NO	-	-
PA14_01780	YES	YES	YES	YES	YES	37 and 38: AAA-RP	RRTFL at 10
PA14_01800	YES	YES	NO	YES	YES	31 and 32: AEA-AE	RRLAV at 14
PA14_01870	YES	NO	NO	NO	NO	-	-
PA14_02020	YES	NO	NO	NO	NO	-	-
PA14_02300	YES	YES	NO	NO	NO	31 and 32: RLA-AE	-
PA14_02370	NO	NO	YES	YES	YES	22 and 23: GAA-AT	RRAVF at 5
PA14_02380	YES	NO	NO	NO	NO	-	-
PA14_02410	YES	YES	NO	NO	YES	42 and 43: APA-EE	-
PA14_02435	YES	NO	NO	NO	NO	-	-
PA14_02590	NO	NO	YES	YES	YES	27 and 28: GDP-AS	RKRAL at 87
PA14_02610	NO	NO	NO	YES	NO	25 and 26: RRA-GP	-
PA14_02770	NO	YES	NO	YES	NO	34 and 35: SKA-AN	-
PA14_02850	NO	NO	YES	NO	NO	16 and 17: RRA-VL	-
PA14_02870	YES	NO	NO	NO	NO	-	-
PA14_03000	YES	NO	NO	NO	NO	-	-
PA14_03150	NO	NO	NO	YES	NO	35 and 36: TDA-IG	-
PA14_03220	NO	NO	YES	NO	NO	18 and 19: KLA-FD	-
PA14_03290	NO	NO	NO	YES	NO	17 and 18: EAA-AL	-
PA14_03420	NO	NO	YES	YES	YES	42 and 43: APC-AS	-
PA14_03450	YES	NO	NO	YES	NO	15 and 16: QAA-VP	-
PA14_03490	YES	NO	NO	NO	NO	-	-
PA14_03670	NO	NO	YES	YES	NO	29 and 30: VLA-WL	-
PA14_03700	YES	NO	NO	NO	NO	-	-
PA14_03800	YES	YES	NO	YES	YES	29 and 30: AVA-AG	-
PA14_03920	YES	NO	NO	NO	NO	-	-
PA14_04010	YES	NO	NO	NO	NO	-	-
PA14_04180	YES	NO	NO	NO	NO	-	-
PA14_04240	NO	NO	YES	YES	NO	30 and 31: AML-ML	-
PA14_04250	YES	NO	NO	NO	NO	-	-
PA14_04430	YES	NO	NO	NO	NO	-	-
PA14_04550	YES	YES	NO	NO	NO	27 and 28: AHA-DT	-
PA14_04640	YES	NO	NO	NO	NO	-	-
PA14_04700	YES	NO	NO	NO	NO	-	-
PA14_04790	NO	NO	YES	YES	YES	30 and 31: ATA-GV	RRSLM at 13
PA14_04890	YES	YES	NO	NO	NO	33 and 34: AQA-AE	-
PA14_04900	YES	NO	YES	YES	NO	25 and 26: WRK-KP	-
PA14_04950	NO	NO	NO	YES	NO	36 and 37: LVA-VL	-
PA14_04980	NO	NO	NO	YES	NO	14 and 15: VIA-GR	-
PA14_05210	NO	NO	NO	YES	NO	11 and 12: SKA-IG	-
PA14_05550	YES	NO	NO	NO	NO	-	-
PA14_05640	YES	NO	NO	NO	NO	-	-
PA14_05880	YES	NO	NO	NO	NO	-	-
PA14_05970	YES	YES	NO	NO	NO	26 and 27: CHA-AT	-
PA14_06040	NO	NO	YES	YES	NO	36 and 37: ASA-PR	-
PA14_06150	YES	NO	NO	NO	NO	-	-
PA14_06170	YES	NO	NO	NO	NO	-	-
PA14_06320	NO	NO	NO	YES	NO	4 and 5: ATA-NL	-
PA14_06360	YES	NO	NO	NO	NO	-	-
PA14_06390	NO	NO	NO	YES	NO	19 and 20: AIR-FV	-
PA14_06420	YES	NO	YES	NO	NO	55 and 56: EMA-AE	-
PA14_06540	YES	NO	NO	NO	NO	-	-
PA14_06570	YES	YES	YES	YES	YES	36 and 37: AAA-KP	RRAGL at 27
PA14_06660	YES	NO	NO	NO	NO	-	-
PA14_06730	NO	NO	NO	YES	NO	20 and 21: ALA-LT	-
PA14_06750	YES	NO	NO	NO	NO	-	-
PA14_06800	YES	NO	NO	NO	NO	-	-
PA14_06860	NO	NO	YES	NO	NO	51 and 52: ALF-CL	-
PA14_06900	NO	YES	NO	NO	NO	25 and 26: ARF-AE	-
PA14_06990	YES	NO	NO	NO	NO	-	-
PA14_07020	YES	NO	NO	NO	NO	-	-
PA14_07030	YES	NO	NO	NO	NO	-	-
PA14_07110	YES	NO	NO	NO	NO	-	-
PA14_07150	YES	NO	NO	NO	NO	-	-
PA14_07250	NO	NO	YES	YES	NO	16 and 17: STA-AF	-
PA14_07280	NO	NO	NO	YES	NO	37 and 38: ANK-AG	-
PA14_07680	YES	NO	NO	NO	NO	-	-
PA14_07820	YES	NO	NO	NO	NO	-	-
PA14_07850	YES	NO	NO	NO	NO	-	-
PA14_08190	YES	NO	NO	NO	NO	-	-
PA14_08490	YES	YES	NO	NO	NO	43 and 44: ADA-AR	-
PA14_08920	NO	NO	YES	YES	YES	53 and 54: RRA-LT	RKQMT at 10
PA14_09040	NO	NO	YES	YES	YES	47 and 48: KVA-PG	-
PA14_09090	NO	YES	YES	NO	NO	62 and 63: PFA-AQ	-
PA14_09130	NO	NO	YES	YES	YES	19 and 20: RKA-MF	RKAMF at 17
PA14_09195	NO	YES	NO	YES	NO	39 and 40: VLA-TY	-
PA14_09550	YES	NO	NO	NO	NO	-	-
PA14_09770	YES	YES	YES	YES	YES	28 and 29: ARA-RV	-
PA14_09810	YES	NO	NO	NO	NO	-	-
PA14_09850	YES	YES	YES	YES	YES	31 and 32: APA-AF	-
PA14_09900	YES	NO	NO	NO	NO	-	-
PA14_09960	YES	NO	NO	NO	NO	-	-
PA14_09970	YES	NO	NO	NO	NO	-	-
PA14_10010	YES	NO	NO	NO	NO	-	-
PA14_10020	NO	NO	YES	NO	NO	53 and 54: AID-AD	-
PA14_10130	NO	YES	YES	YES	YES	25 and 26: RLA-AS	-
PA14_10160	NO	YES	NO	YES	YES	29 and 30: ALA-SL	-
PA14_10170	YES	NO	NO	NO	NO	-	-
PA14_10200	YES	YES	NO	NO	NO	29 and 30: ALA-RE	-
PA14_10220	YES	YES	YES	NO	NO	36 and 37: AQA-EE	-
PA14_10270	YES	NO	NO	NO	NO	-	-
PA14_10280	NO	NO	NO	YES	YES	34 and 35: ALA-RA	-
PA14_10320	YES	NO	NO	NO	NO	-	-
PA14_10370	YES	YES	YES	NO	YES	54 and 55: AEA-AA	RRSFL at 24
PA14_10470	YES	NO	NO	NO	NO	-	-
PA14_10490	YES	NO	NO	NO	NO	-	-
PA14_10530	YES	NO	NO	NO	NO	-	-
PA14_10750	NO	NO	NO	YES	NO	21 and 22: ALA-AF	-
PA14_10770	NO	NO	NO	YES	NO	35 and 36: ALV-NE	-
PA14_10790	YES	NO	NO	NO	NO	-	-
PA14_10840	YES	NO	NO	NO	NO	-	-
PA14_10850	NO	NO	NO	YES	YES	31 and 32: ADP-AV	-
PA14_10890	NO	NO	YES	NO	NO	34 and 35: ELG-AE	-
PA14_10940	YES	NO	NO	NO	NO	-	-
PA14_10990	NO	NO	YES	YES	YES	40 and 41: ATA-VC	-
PA14_11020	YES	NO	NO	NO	NO	-	-
PA14_11060	YES	NO	NO	NO	NO	-	-
PA14_11100	NO	YES	YES	YES	YES	51 and 52: APA-YA	-
PA14_11110	NO	NO	YES	YES	NO	38 and 39: AWA-LN	-
PA14_11450	NO	NO	NO	YES	NO	31 and 32: VQA-LY	-
PA14_11490	YES	NO	NO	NO	NO	-	-
PA14_11520	NO	NO	YES	YES	YES	21 and 22: ALA-LL	KRGLI at 65
PA14_11560	YES	NO	NO	NO	NO	-	-
PA14_11580	NO	NO	NO	YES	NO	22 and 23: AAA-TG	-
PA14_11620	NO	NO	YES	NO	NO	52 and 53: FLA-PS	-
PA14_11650	YES	YES	YES	YES	YES	33 and 34: VAA-AP	-
PA14_11930	YES	NO	NO	NO	NO	-	-
PA14_11980	YES	NO	NO	NO	NO	-	-
PA14_12090	YES	YES	YES	YES	YES	33 and 34: APQ-QP	-
PA14_12100	YES	NO	NO	NO	NO	-	-
PA14_12180	NO	NO	YES	NO	NO	49 and 50: VMA-A	-
PA14_12390	NO	NO	NO	YES	YES	25 and 26: VRA-FK	-
PA14_12590	YES	NO	NO	NO	NO	-	-
PA14_12740	YES	NO	NO	NO	NO	-	-
PA14_12770	YES	NO	NO	NO	NO	-	-
PA14_12920	YES	NO	NO	NO	NO	-	-
PA14_13010	YES	NO	NO	NO	NO	-	-
PA14_13130	NO	YES	YES	YES	YES	26 and 27: AAP-AF	-
PA14_13150	NO	YES	YES	YES	YES	33 and 34: HVA-RP	-
PA14_13290	YES	NO	NO	NO	NO	-	-
PA14_13330	NO	YES	YES	YES	YES	31 and 32: VIA-SP	RRRVV at 8
PA14_13430	YES	NO	NO	NO	NO	-	-
PA14_13490	YES	NO	NO	NO	NO	-	-
PA14_13510	YES	NO	NO	NO	NO	-	-
PA14_13690	NO	NO	YES	YES	NO	24 and 25: PDA-LY	-
PA14_13880	NO	NO	NO	YES	NO	15 and 16: LIA-LW	-
PA14_13970	NO	NO	NO	YES	NO	44 and 45: RSR-CP	-
PA14_13990	YES	NO	NO	NO	NO	-	-
PA14_14040	NO	YES	YES	YES	YES	33 and 34: ATA-KG	-
PA14_14130	YES	NO	NO	NO	NO	-	-
PA14_14390	YES	NO	NO	NO	NO	-	-
PA14_14400	NO	NO	YES	YES	YES	27 and 28: RVA-SE	-
PA14_14490	NO	NO	YES	NO	NO	26 and 27: ARA-ER	-
PA14_14540	NO	NO	NO	YES	NO	32 and 33: CGA-LN	-
PA14_14600	NO	NO	YES	YES	YES	28 and 29: TPA-FM	-
PA14_14680	YES	NO	NO	NO	NO	-	-
PA14_15030	YES	NO	NO	NO	NO	-	-
PA14_15050	NO	NO	YES	YES	NO	27 and 28: GPL-IS	-
PA14_15070	NO	NO	YES	YES	YES	52 and 53: ALL-AE	-
PA14_15200	YES	YES	NO	YES	YES	31 and 32: AQA-AT	-
PA14_15260	YES	NO	NO	NO	NO	-	-
PA14_15270	YES	NO	NO	NO	NO	-	-
PA14_15475	YES	YES	YES	YES	YES	33 and 34: LIA-LG	-
PA14_15500	NO	NO	YES	YES	NO	43 and 44: AMA-AG	-
PA14_15510	NO	NO	NO	YES	NO	2 and 3: -DE	-
PA14_15530	YES	NO	NO	NO	NO	-	-
PA14_15540	YES	NO	NO	NO	NO	-	-
PA14_15620	YES	NO	NO	NO	NO	-	-
PA14_15630	YES	YES	YES	YES	YES	29 and 30: SRA-HG	-
PA14_15670	YES	YES	YES	YES	YES	30 and 31: WLA-RP	RRQVL at 5
PA14_15700	YES	NO	NO	NO	NO	-	-
PA14_15920	YES	NO	NO	NO	NO	-	-
PA14_16050	YES	NO	NO	NO	NO	-	-
PA14_16300	NO	NO	NO	YES	NO	19 and 20: AVA-AT	-
PA14_16340	YES	YES	YES	YES	YES	24 and 25: AEA-RE	-
PA14_16360	NO	YES	YES	YES	YES	28 and 29: LRA-AP	RRDFL at 5
PA14_16370	YES	YES	YES	YES	YES	47 and 48: ALA-AG	-
PA14_16480	YES	NO	NO	NO	NO	-	-
PA14_16560	YES	NO	NO	NO	NO	-	-
PA14_16610	NO	NO	NO	YES	NO	1 and 2: Q-SD	-
PA14_16620	NO	NO	YES	NO	NO	43 and 44: AGA-EL	-
PA14_16640	NO	YES	NO	YES	YES	31 and 32: VLA-GC	-
PA14_16720	NO	NO	NO	YES	NO	17 and 18: RSA-RP	-
PA14_16800	YES	YES	NO	NO	NO	31 and 32: AAA-RP	-
PA14_16870	NO	NO	NO	YES	NO	54 and 55: APS-AG	-
PA14_16910	YES	NO	NO	NO	NO	-	-
PA14_17470	NO	YES	YES	YES	YES	36 and 37: LLA-AC	-
PA14_17530	NO	NO	NO	YES	NO	10 and 11: ALA-AA	-
PA14_17550	YES	NO	NO	NO	NO	-	-
PA14_17580	YES	NO	NO	NO	NO	-	-
PA14_17610	YES	NO	NO	NO	NO	-	-
PA14_17675	NO	YES	NO	NO	NO	34 and 35: GEA-AF	-
PA14_17980	NO	NO	YES	NO	NO	40 and 41: AGA-SF	-
PA14_18080	YES	NO	YES	NO	NO	39 and 40: ARA-AG	-
PA14_18090	YES	NO	NO	NO	NO	-	-
PA14_18410	YES	NO	NO	NO	NO	-	-
PA14_18430	YES	YES	YES	YES	YES	39 and 40: AAA-DT	KRLGT at 63
PA14_18470	YES	NO	NO	NO	NO	-	-
PA14_18565	YES	NO	NO	NO	NO	-	-
PA14_18700	NO	NO	YES	YES	NO	23 and 24: PMA-RR	-
PA14_18720	YES	NO	NO	NO	NO	-	-
PA14_18830	YES	NO	NO	NO	NO	-	-
PA14_18900	NO	NO	NO	YES	NO	20 and 21: LFA-LV	-
PA14_18910	YES	NO	NO	NO	NO	-	-
PA14_19100	NO	NO	YES	NO	NO	44 and 45: SFA-RT	-
PA14_19120	NO	NO	NO	YES	NO	4 and 5: RND-GG	-
PA14_19500	YES	NO	NO	NO	NO	-	-
PA14_19510	NO	NO	NO	YES	NO	29 and 30: AWA-LP	-
PA14_19570	YES	NO	NO	NO	NO	-	-
PA14_19690	YES	NO	NO	NO	NO	-	-
PA14_19810	NO	NO	YES	YES	NO	29 and 30: ASA-VS	-
PA14_19860	YES	NO	NO	NO	NO	-	-
PA14_20010	NO	NO	NO	YES	NO	36 and 37: LHA-QD	-
PA14_20040	NO	NO	YES	NO	NO	48 and 49: APL-DK	-
PA14_20080	YES	NO	NO	NO	NO	-	-
PA14_20190	NO	NO	NO	YES	YES	29 and 30: ARA-EP	-
PA14_20200	YES	YES	YES	YES	YES	49 and 50: ARA-AG	RRGFL at 17
PA14_20230	NO	NO	NO	YES	NO	25 and 26: GLA-AQ	-
PA14_20320	NO	NO	NO	YES	NO	25 and 26: AHA-DQ	-
PA14_20550	YES	NO	YES	NO	NO	23 and 24: ALA-AN	-
PA14_20560	YES	NO	NO	NO	NO	-	-
PA14_20670	NO	NO	YES	YES	NO	32 and 33: ARF-YG	-
PA14_20680	NO	NO	NO	YES	NO	34 and 35: RLA-AD	-
PA14_20770	YES	NO	NO	NO	NO	-	-
PA14_20840	NO	NO	NO	YES	NO	7 and 8: IQA-NG	-
PA14_20850	YES	NO	NO	NO	NO	-	-
PA14_20900	YES	NO	NO	NO	NO	-	-
PA14_20970	YES	NO	NO	NO	NO	-	-
PA14_21030	NO	NO	YES	YES	NO	18 and 19: AIG-AK	-
PA14_21110	YES	YES	YES	YES	YES	32 and 33: IQA-AL	RRSFI at 6
PA14_21130	YES	NO	NO	NO	NO	-	-
PA14_21175	NO	YES	YES	YES	YES	23 and 24: RRA-TP	RRRAT at 20
PA14_21380	YES	NO	NO	NO	NO	-	-
PA14_21480	NO	NO	YES	YES	NO	40 and 41: LSA-PI	-
PA14_21570	YES	NO	NO	NO	NO	-	-
PA14_21610	YES	YES	NO	NO	NO	24 and 25: AFA-GT	-
PA14_21620	NO	NO	NO	YES	NO	25 and 26: ISA-QS	-
PA14_21680	NO	YES	YES	YES	YES	38 and 39: SAA-TP	RRYAM at 69
PA14_21730	YES	NO	NO	NO	NO	-	-
PA14_21840	YES	YES	YES	YES	YES	19 and 20: AFA-GE	-
PA14_21850	YES	NO	NO	NO	NO	-	-
PA14_21960	YES	YES	NO	NO	NO	22 and 23: ALA-AE	-
PA14_21990	NO	YES	NO	YES	YES	22 and 23: FHA-TA	-
PA14_22010	NO	NO	YES	YES	NO	19 and 20: SIA-KE	-
PA14_22020	NO	NO	NO	YES	NO	28 and 29: GLA-LR	-
PA14_22090	NO	NO	YES	YES	NO	37 and 38: PGK-LY	-
PA14_22240	YES	NO	NO	NO	NO	-	-
PA14_22250	YES	NO	NO	NO	NO	-	-
PA14_22330	YES	YES	NO	YES	YES	25 and 26: AAA-AD	-
PA14_22470	YES	NO	NO	NO	NO	-	-
PA14_22560	NO	NO	NO	YES	NO	58 and 59: AWR-AL	-
PA14_22590	NO	NO	YES	YES	NO	20 and 21: LWI-SD	-
PA14_22650	NO	NO	NO	YES	YES	21 and 22: ALA-TL	-
PA14_22740	YES	NO	NO	NO	NO	-	-
PA14_22770	YES	NO	NO	NO	NO	-	-
PA14_22930	NO	YES	NO	YES	YES	26 and 27: RFA-LW	-
PA14_23030	YES	YES	YES	YES	YES	31 and 32: AHA-AE	-
PA14_23320	YES	NO	NO	NO	NO	-	-
PA14_23520	YES	NO	NO	NO	NO	-	-
PA14_23590	NO	NO	YES	YES	NO	15 and 16: LGA-AT	-
PA14_23610	NO	NO	NO	YES	NO	29 and 30: RRA-FM	-
PA14_23690	YES	YES	YES	YES	YES	33 and 34: APA-AS	-
PA14_23920	YES	NO	NO	NO	NO	-	-
PA14_24020	NO	NO	NO	YES	NO	9 and 10: LQR-RQ	-
PA14_24220	NO	NO	NO	YES	NO	1 and 2: L-EP	-
PA14_24230	YES	NO	NO	NO	NO	-	-
PA14_24260	NO	NO	NO	YES	NO	3 and 4: MTA-RL	-
PA14_24310	NO	YES	NO	NO	NO	46 and 47: TFA-AT	-
PA14_24360	NO	YES	NO	YES	NO	33 and 34: ALA-EA	-
PA14_24530	YES	NO	NO	NO	NO	-	-
PA14_24580	NO	YES	NO	YES	YES	29 and 30: QFA-EL	RRLFT at 5
PA14_24620	NO	NO	YES	YES	NO	59 and 60: LGA-AR	-
PA14_24650	NO	NO	YES	NO	NO	34 and 35: THP-TT	-
PA14_24730	NO	NO	NO	YES	NO	3 and 4: MDW-QT	-
PA14_24760	NO	NO	NO	YES	NO	20 and 21: GAA-FL	-
PA14_24970	YES	NO	NO	NO	NO	-	-
PA14_24990	YES	NO	NO	NO	NO	-	-
PA14_25030	YES	NO	NO	NO	NO	-	-
PA14_25060	YES	NO	NO	NO	NO	-	-
PA14_25110	YES	YES	NO	NO	NO	49 and 50: EPA-AK	-
PA14_25180	YES	NO	NO	NO	NO	-	-
PA14_25270	NO	YES	YES	YES	YES	44 and 45: KTA-GP	-
PA14_25470	YES	NO	NO	NO	NO	-	-
PA14_25510	NO	NO	NO	YES	NO	9 and 10: LLA-AW	-
PA14_25790	YES	NO	NO	NO	NO	-	-
PA14_25830	NO	NO	NO	YES	NO	28 and 29: HLW-NP	-
PA14_25860	YES	NO	NO	NO	NO	-	-
PA14_26000	NO	NO	YES	YES	YES	26 and 27: AEG-AI	RRDLL at 42
PA14_26020	YES	YES	NO	YES	NO	24 and 25: SLA-AP	-
PA14_26090	YES	YES	NO	YES	YES	24 and 25: GFA-AE	-
PA14_26110	YES	NO	NO	NO	NO	-	-
PA14_26190	YES	NO	NO	NO	NO	-	-
PA14_26420	YES	NO	NO	NO	NO	-	-
PA14_26540	NO	YES	NO	YES	NO	26 and 27: AAA-AG	-
PA14_26580	YES	NO	NO	NO	NO	-	-
PA14_26670	YES	NO	NO	NO	NO	-	-
PA14_26730	YES	YES	NO	NO	NO	35 and 36: ELA-AL	-
PA14_26860	YES	NO	NO	NO	NO	-	-
PA14_26970	YES	YES	NO	NO	NO	34 and 35: AGA-AL	-
PA14_27120	NO	NO	YES	YES	YES	32 and 33: CPA-GP	-
PA14_27160	YES	NO	NO	NO	NO	-	-
PA14_27280	YES	NO	NO	NO	NO	-	-
PA14_27290	NO	NO	NO	YES	YES	22 and 23: STA-AP	RRELL at 40
PA14_27800	NO	YES	YES	YES	YES	20 and 21: LFA-AC	-
PA14_28000	NO	NO	NO	YES	NO	12 and 13: LSA-AL	-
PA14_28010	YES	NO	NO	NO	NO	-	-
PA14_28030	NO	NO	YES	NO	NO	50 and 51: LLA-AC	-
PA14_28040	YES	NO	NO	NO	NO	-	-
PA14_28170	NO	YES	YES	YES	YES	28 and 29: GHA-AE	-
PA14_28250	NO	NO	NO	YES	NO	51 and 52: ACS-TR	-
PA14_28400	YES	NO	NO	NO	NO	-	-
PA14_28430	NO	NO	YES	NO	NO	41 and 42: PLA-VV	-
PA14_28510	YES	NO	NO	NO	NO	-	-
PA14_28570	NO	YES	NO	YES	YES	29 and 30: SEA-KK	-
PA14_28580	YES	NO	NO	NO	NO	-	-
PA14_28670	NO	NO	NO	YES	NO	56 and 57: VAR-VE	-
PA14_28820	NO	NO	YES	YES	YES	34 and 35: TQA-WM	-
PA14_28850	NO	NO	NO	YES	NO	36 and 37: PFA-GG	-
PA14_29220	YES	NO	NO	NO	NO	-	-
PA14_29290	YES	NO	NO	NO	NO	-	-
PA14_29350	YES	NO	NO	NO	NO	-	-
PA14_29550	YES	NO	NO	NO	NO	-	-
PA14_29650	YES	NO	NO	NO	NO	-	-
PA14_29750	NO	NO	YES	YES	NO	13 and 14: RWA-LM	-
PA14_29830	YES	NO	NO	NO	NO	-	-
PA14_30040	YES	YES	YES	NO	YES	60 and 61: ASA-AP	KKDAI at 5
PA14_30080	YES	NO	NO	NO	NO	-	-
PA14_30130	NO	NO	YES	YES	YES	29 and 30: FFA-LM	-
PA14_30290	NO	NO	YES	YES	YES	19 and 20: AAA-WR	-
PA14_30310	YES	NO	NO	NO	NO	-	-
PA14_30500	YES	NO	NO	NO	NO	-	-
PA14_30520	YES	NO	NO	NO	NO	-	-
PA14_30710	NO	NO	YES	YES	YES	31 and 32: AGR-AK	KREAV at 34
PA14_30850	YES	NO	NO	NO	NO	-	-
PA14_30930	NO	YES	NO	NO	NO	51 and 52: AQA-AG	-
PA14_30980	YES	NO	NO	NO	NO	-	-
PA14_31060	YES	NO	NO	YES	NO	28 and 29: DWA-AT	-
PA14_31070	NO	NO	YES	YES	YES	51 and 52: SSA-AG	-
PA14_31090	NO	NO	NO	YES	NO	15 and 16: AKS-PP	-
PA14_31110	NO	NO	NO	YES	NO	41 and 42: ASI-RP	-
PA14_31130	YES	NO	NO	NO	NO	-	-
PA14_31170	NO	YES	YES	YES	YES	23 and 24: ASK-AR	RREGV at 29
PA14_31180	NO	NO	YES	YES	YES	38 and 39: GGA-QA	RKRAV at 84
PA14_31230	YES	YES	YES	YES	YES	40 and 41: ACA-AP	-
PA14_31270	YES	NO	NO	NO	NO	-	-
PA14_31340	NO	NO	NO	YES	NO	19 and 20: SSA-KP	-
PA14_31620	YES	NO	NO	NO	NO	-	-
PA14_31680	YES	YES	NO	NO	NO	37 and 38: ANA-AL	-
PA14_31770	NO	NO	NO	YES	NO	17 and 18: AIG-LG	-
PA14_31820	YES	YES	YES	YES	YES	28 and 29: AFA-GS	RRSFV at 6
PA14_31970	YES	NO	NO	NO	NO	-	-
PA14_32130	NO	NO	NO	YES	NO	28 and 29: RLL-EE	-
PA14_32270	YES	NO	NO	NO	NO	-	-
PA14_32300	YES	YES	YES	YES	YES	48 and 49: ALA-GV	-
PA14_32410	YES	NO	NO	NO	NO	-	-
PA14_32470	YES	NO	NO	NO	NO	-	-
PA14_32490	YES	YES	NO	YES	YES	45 and 46: ADA-HP	-
PA14_32540	YES	NO	NO	NO	NO	-	-
PA14_32630	NO	NO	NO	YES	NO	23 and 24: ALA-PR	-
PA14_32640	YES	NO	NO	NO	NO	-	-
PA14_32700	YES	NO	NO	NO	NO	-	-
PA14_33030	YES	NO	NO	NO	NO	-	-
PA14_33050	NO	NO	NO	YES	NO	30 and 31: ANA-PS	-
PA14_33110	NO	NO	NO	YES	NO	31 and 32: LLA-AL	-
PA14_33150	NO	YES	YES	YES	YES	29 and 30: AEA-SM	-
PA14_33540	NO	NO	NO	YES	NO	16 and 17: AWA-AA	-
PA14_33560	NO	NO	YES	YES	YES	37 and 38: AQA-ED	KRIGT at 87
PA14_33720	YES	YES	YES	YES	YES	31 and 32: AEG-AP	RRTFL at 4
PA14_33730	NO	NO	NO	YES	NO	27 and 28: LLA-WK	-
PA14_33740	NO	NO	YES	YES	NO	19 and 20: AAA-LP	-
PA14_33760	YES	NO	NO	NO	NO	-	-
PA14_33770	YES	YES	NO	YES	YES	24 and 25: ALA-AW	RRALL at 8
PA14_33780	YES	NO	NO	NO	NO	-	-
PA14_33900	YES	YES	YES	YES	YES	42 and 43: ALA-AE	RRGFL at 16
PA14_33910	YES	NO	NO	NO	NO	-	-
PA14_34170	NO	NO	NO	YES	NO	29 and 30: VTA-TL	-
PA14_34210	YES	NO	NO	NO	NO	-	-
PA14_34300	YES	NO	NO	NO	NO	-	-
PA14_34330	NO	NO	NO	YES	NO	32 and 33: LKR-SP	-
PA14_34350	NO	NO	YES	NO	NO	39 and 40: GSA-AQ	-
PA14_34390	NO	NO	NO	YES	NO	23 and 24: GIA-LL	-
PA14_34510	YES	YES	NO	NO	YES	36 and 37: ARA-AA	-
PA14_34520	NO	NO	NO	YES	NO	27 and 28: GVA-LF	-
PA14_34640	YES	NO	NO	NO	NO	-	-
PA14_34710	NO	NO	NO	YES	YES	29 and 30: LLA-MA	RREAF at 3
PA14_34810	YES	YES	YES	YES	YES	29 and 30: EVA-QE	-
PA14_34820	YES	YES	NO	YES	YES	26 and 27: SEA-LV	-
PA14_34870	YES	YES	YES	NO	NO	40 and 41: AGA-AD	-
PA14_34960	YES	NO	NO	NO	NO	-	-
PA14_34990	YES	NO	NO	NO	NO	-	-
PA14_35040	NO	NO	YES	NO	NO	46 and 47: LSA-LL	-
PA14_35050	YES	NO	NO	NO	NO	-	-
PA14_35150	NO	NO	NO	YES	NO	21 and 22: AHR-FE	-
PA14_35170	YES	NO	NO	NO	NO	-	-
PA14_35250	YES	NO	NO	NO	NO	-	-
PA14_35300	YES	NO	NO	NO	NO	-	-
PA14_35380	YES	NO	NO	NO	NO	-	-
PA14_35950	NO	YES	YES	YES	YES	34 and 35: TLA-AA	RRALV at 14
PA14_36200	YES	NO	NO	NO	NO	-	-
PA14_36260	NO	NO	NO	YES	NO	7 and 8: ETA-AA	-
PA14_36290	NO	NO	NO	YES	NO	20 and 21: HGA-PT	-
PA14_36360	NO	YES	YES	YES	YES	23 and 24: VIA-LG	-
PA14_36420	NO	NO	YES	YES	NO	48 and 49: VNT-SM	-
PA14_36460	NO	NO	NO	YES	NO	24 and 25: AFI-VF	-
PA14_36490	NO	YES	YES	YES	YES	50 and 51: AVA-GG	-
PA14_36580	NO	NO	YES	YES	YES	26 and 27: PDA-RE	-
PA14_36630	YES	NO	NO	NO	NO	-	-
PA14_36690	YES	NO	NO	NO	NO	-	-
PA14_36700	NO	NO	NO	YES	NO	18 and 19: AHW-RW	-
PA14_36820	NO	NO	YES	YES	YES	20 and 21: ASE-AG	-
PA14_36850	YES	NO	NO	NO	NO	-	-
PA14_37030	NO	YES	YES	YES	YES	30 and 31: GHA-QP	-
PA14_37080	NO	NO	NO	YES	NO	13 and 14: AEA-LF	-
PA14_37100	YES	YES	YES	YES	YES	38 and 39: ASA-TA	RRTLL at 9
PA14_37130	YES	NO	NO	NO	NO	-	-
PA14_37170	YES	YES	NO	NO	NO	31 and 32: ALA-EG	-
PA14_37420	YES	NO	NO	NO	NO	-	-
PA14_37440	NO	NO	NO	YES	NO	9 and 10: SRA-EV	-
PA14_37630	YES	YES	YES	YES	YES	46 and 47: AFA-IG	-
PA14_37640	YES	NO	NO	NO	NO	-	-
PA14_37730	YES	NO	NO	NO	NO	-	-
PA14_37790	YES	YES	YES	YES	YES	31 and 32: AWA-LA	RRTFV at 6
PA14_37850	NO	NO	YES	NO	NO	43 and 44: LIA-ND	-
PA14_37880	YES	NO	NO	NO	NO	-	-
PA14_37980	YES	NO	NO	NO	NO	-	-
PA14_38050	NO	NO	NO	YES	NO	16 and 17: AFA-DP	-
PA14_38290	YES	NO	NO	NO	NO	-	-
PA14_38510	NO	NO	NO	YES	NO	24 and 25: ALP-GA	-
PA14_38740	NO	NO	NO	YES	NO	25 and 26: ARK-SH	-
PA14_38800	NO	NO	NO	YES	NO	4 and 5: SRA-AM	-
PA14_39070	NO	NO	YES	YES	NO	49 and 50: SVA-TG	-
PA14_39110	YES	NO	NO	NO	NO	-	-
PA14_39350	YES	NO	NO	NO	NO	-	-
PA14_39650	YES	NO	NO	NO	NO	-	-
PA14_39750	YES	NO	NO	NO	NO	-	-
PA14_39780	NO	NO	YES	YES	NO	25 and 26: AQA-DR	-
PA14_39810	YES	NO	NO	NO	NO	-	-
PA14_39820	YES	YES	NO	YES	YES	38 and 39: APA-AS	-
PA14_39850	YES	YES	NO	NO	NO	50 and 51: AGA-AV	-
PA14_40020	NO	NO	NO	YES	NO	6 and 7: ELF-KT	-
PA14_40060	YES	NO	NO	NO	NO	-	-
PA14_40100	YES	NO	NO	NO	NO	-	-
PA14_40200	YES	YES	YES	YES	YES	41 and 42: ALA-AA	RRGFL at 15
PA14_40250	NO	YES	YES	YES	YES	32 and 33: ASA-MP	-
PA14_40290	NO	NO	NO	YES	NO	24 and 25: ALA-VG	-
PA14_40340	YES	NO	NO	NO	NO	-	-
PA14_40640	YES	NO	NO	NO	NO	-	-
PA14_40790	NO	NO	NO	YES	NO	16 and 17: ALA-CF	-
PA14_40800	NO	NO	NO	YES	NO	30 and 31: ASI-AP	-
PA14_40940	YES	NO	NO	NO	NO	-	-
PA14_40950	NO	NO	YES	YES	NO	23 and 24: VLA-HC	-
PA14_41010	NO	NO	YES	YES	YES	38 and 39: SLA-AF	-
PA14_41070	YES	NO	NO	NO	NO	-	-
PA14_41110	NO	NO	NO	YES	NO	19 and 20: SFA-AI	-
PA14_41140	YES	NO	NO	NO	NO	-	-
PA14_41150	NO	NO	YES	YES	NO	37 and 38: LGA-EL	-
PA14_41170	YES	YES	NO	NO	YES	27 and 28: AAA-MH	KRALI at 7
PA14_41280	YES	NO	NO	NO	NO	-	-
PA14_41300	YES	NO	NO	NO	NO	-	-
PA14_41570	YES	NO	NO	NO	NO	-	-
PA14_41690	YES	NO	NO	NO	NO	-	-
PA14_41900	NO	NO	YES	YES	NO	27 and 28: AHA-GH	-
PA14_41930	NO	NO	YES	NO	NO	56 and 57: SGA-GR	-
PA14_41960	YES	NO	NO	NO	NO	-	-
PA14_42000	NO	NO	YES	YES	NO	49 and 50: ALA-AN	-
PA14_42080	YES	NO	NO	NO	NO	-	-
PA14_42120	YES	NO	NO	NO	NO	-	-
PA14_42380	NO	NO	NO	YES	NO	15 and 16: AVF-AG	-
PA14_42410	YES	NO	NO	NO	NO	-	-
PA14_42680	YES	YES	NO	NO	NO	36 and 37: APA-AT	-
PA14_42730	YES	NO	NO	NO	NO	-	-
PA14_42780	YES	NO	NO	NO	NO	-	-
PA14_42830	NO	NO	NO	YES	NO	48 and 49: ALI-GR	-
PA14_42840	NO	NO	YES	YES	NO	15 and 16: MRG-VK	-
PA14_43430	NO	NO	YES	YES	NO	14 and 15: EGA-ST	-
PA14_43870	YES	NO	NO	NO	NO	-	-
PA14_43890	NO	NO	NO	YES	NO	10 and 11: ERA-RR	-
PA14_43920	NO	YES	YES	YES	YES	35 and 36: GMA-AG	RRAGV at 78
PA14_44100	YES	YES	NO	YES	NO	35 and 36: GPA-LW	-
PA14_44150	YES	YES	NO	YES	NO	26 and 27: AAA-AV	-
PA14_44520	YES	NO	NO	NO	NO	-	-
PA14_45020	YES	NO	NO	NO	NO	-	-
PA14_45280	YES	NO	NO	NO	NO	-	-
PA14_45430	YES	NO	YES	NO	NO	26 and 27: RLA-AD	-
PA14_45520	YES	NO	NO	NO	NO	-	-
PA14_45700	YES	NO	NO	NO	NO	-	-
PA14_45710	YES	NO	NO	NO	NO	-	-
PA14_45780	YES	YES	YES	YES	YES	42 and 43: AAA-QL	RRYLF at 2
PA14_45910	YES	YES	YES	YES	YES	37 and 38: AKA-AP	-
PA14_45950	NO	NO	YES	YES	YES	18 and 19: AKA-TR	-
PA14_46080	NO	NO	NO	YES	NO	12 and 13: LEA-AR	-
PA14_46240	YES	NO	NO	NO	NO	-	-
PA14_46250	YES	NO	NO	NO	NO	-	-
PA14_46390	YES	YES	YES	YES	YES	44 and 45: KPA-AA	-
PA14_46420	YES	NO	NO	NO	NO	-	-
PA14_46430	NO	NO	NO	YES	NO	20 and 21: AFA-GW	-
PA14_46520	NO	NO	NO	YES	NO	8 and 9: TLA-RY	-
PA14_46570	YES	NO	NO	NO	NO	-	-
PA14_46620	NO	NO	NO	YES	NO	21 and 22: LLA-AG	-
PA14_46660	NO	YES	YES	YES	YES	31 and 32: AKA-TC	-
PA14_46740	YES	NO	NO	NO	NO	-	-
PA14_46750	NO	NO	NO	YES	NO	33 and 34: FLG-EP	-
PA14_46760	NO	NO	NO	YES	NO	44 and 45: VFA-PA	-
PA14_46770	YES	NO	NO	NO	NO	-	-
PA14_47120	YES	NO	NO	NO	NO	-	-
PA14_47140	YES	NO	NO	NO	NO	-	-
PA14_47320	NO	NO	NO	YES	NO	3 and 4: MFR-SY	-
PA14_47380	YES	YES	NO	NO	NO	30 and 31: ASA-AE	-
PA14_47400	YES	NO	NO	YES	NO	14 and 15: AYQ-AF	-
PA14_47500	NO	NO	NO	YES	NO	4 and 5: SSA-QL	-
PA14_47530	YES	NO	NO	NO	NO	-	-
PA14_47540	YES	NO	NO	NO	NO	-	-
PA14_47610	YES	NO	NO	NO	NO	-	-
PA14_47680	YES	NO	NO	YES	NO	21 and 22: RLA-AE	-
PA14_47690	NO	NO	YES	YES	YES	31 and 32: WLA-RR	-
PA14_47760	YES	NO	NO	NO	NO	-	-
PA14_47860	YES	YES	NO	YES	YES	30 and 31: ARI-AL	RRLLL at 84
PA14_47890	YES	NO	NO	NO	NO	-	-
PA14_48100	NO	NO	NO	YES	NO	43 and 44: AVP-AT	-
PA14_48170	YES	NO	NO	NO	NO	-	-
PA14_48450	YES	YES	YES	YES	YES	35 and 36: AAA-AD	RRHFL at 3
PA14_48610	NO	YES	YES	YES	YES	54 and 55: AAA-VP	-
PA14_48620	YES	NO	NO	NO	NO	-	-
PA14_48630	NO	NO	NO	YES	NO	3 and 4: VSD-NT	-
PA14_48650	YES	NO	NO	NO	NO	-	-
PA14_48730	YES	NO	NO	NO	NO	-	-
PA14_48800	YES	NO	NO	NO	NO	-	-
PA14_48840	YES	NO	NO	NO	NO	-	-
PA14_48870	NO	NO	NO	YES	NO	19 and 20: RLA-GE	-
PA14_48930	YES	NO	NO	NO	NO	-	-
PA14_48940	NO	YES	NO	NO	NO	36 and 37: AFA-GV	-
PA14_49150	NO	NO	YES	YES	NO	32 and 33: RRA-GI	-
PA14_49220	NO	NO	YES	YES	YES	24 and 25: WTA-AD	RRELF at 4
PA14_49250	NO	YES	YES	YES	YES	20 and 21: AAA-AG	-
PA14_49260	YES	NO	NO	NO	NO	-	-
PA14_49290	YES	NO	NO	NO	NO	-	-
PA14_49380	YES	NO	NO	NO	NO	-	-
PA14_49420	YES	NO	NO	NO	NO	-	-
PA14_49530	YES	NO	NO	NO	NO	-	-
PA14_49590	YES	NO	NO	NO	NO	-	-
PA14_49860	NO	YES	YES	YES	YES	42 and 43: APA-AP	-
PA14_50050	YES	NO	NO	NO	NO	-	-
PA14_50070	YES	NO	NO	NO	NO	-	-
PA14_50280	NO	NO	NO	YES	NO	30 and 31: RSA-AD	-
PA14_50440	YES	NO	NO	NO	NO	-	-
PA14_50620	NO	NO	NO	YES	NO	38 and 39: ASP-AD	-
PA14_50760	YES	NO	NO	NO	NO	-	-
PA14_50980	NO	NO	NO	YES	NO	17 and 18: AAA-AF	-
PA14_51050	NO	NO	NO	YES	NO	24 and 25: TSG-NE	-
PA14_51090	NO	NO	NO	YES	NO	29 and 30: ALA-DS	-
PA14_51240	NO	NO	NO	YES	NO	4 and 5: EKR-EE	-
PA14_51250	NO	NO	NO	YES	NO	23 and 24: DTR-IL	-
PA14_51450	YES	NO	NO	NO	NO	-	-
PA14_51580	NO	NO	NO	YES	NO	57 and 58: TAA-CS	-
PA14_51620	NO	NO	NO	YES	NO	17 and 18: EAA-AL	-
PA14_52160	YES	NO	NO	NO	NO	-	-
PA14_52190	NO	NO	YES	YES	YES	22 and 23: AIP-VG	-
PA14_52230	YES	NO	NO	NO	NO	-	-
PA14_52370	YES	NO	NO	NO	NO	-	-
PA14_52660	YES	NO	NO	NO	NO	-	-
PA14_52720	YES	NO	NO	NO	NO	-	-
PA14_52790	YES	NO	NO	NO	NO	-	-
PA14_52880	NO	NO	NO	YES	NO	3 and 4: MTD-YT	-
PA14_52920	NO	NO	YES	NO	NO	40 and 41: VKA-LE	-
PA14_52930	YES	NO	NO	NO	NO	-	-
PA14_53050	NO	NO	YES	YES	YES	55 and 56: AIA-GF	-
PA14_53140	NO	NO	NO	YES	NO	46 and 47: RGA-QL	-
PA14_53210	YES	NO	NO	NO	NO	-	-
PA14_53340	YES	NO	NO	NO	NO	-	-
PA14_53360	YES	YES	YES	YES	YES	38 and 39: ALA-IE	RRTFL at 9
PA14_53370	YES	YES	NO	NO	NO	33 and 34: APV-AP	-
PA14_53410	NO	NO	NO	YES	NO	14 and 15: ILA-KG	-
PA14_53720	YES	NO	NO	NO	NO	-	-
PA14_53770	YES	YES	NO	YES	YES	25 and 26: NHA-AT	RKTLI at 5
PA14_53840	NO	NO	NO	YES	NO	19 and 20: AFA-PF	-
PA14_53970	YES	NO	NO	NO	NO	-	-
PA14_54040	NO	YES	NO	NO	NO	43 and 44: AKA-IQ	-
PA14_54050	NO	NO	YES	YES	NO	19 and 20: AWA-RA	-
PA14_54350	YES	NO	NO	NO	NO	-	-
PA14_54470	NO	NO	NO	YES	NO	4 and 5: ADE-TE	-
PA14_54520	NO	YES	NO	YES	YES	36 and 37: GNA-AG	-
PA14_54540	YES	NO	NO	NO	NO	-	-
PA14_54660	YES	NO	NO	NO	NO	-	-
PA14_54720	NO	NO	YES	YES	NO	39 and 40: LSA-CV	-
PA14_54740	NO	NO	NO	YES	NO	7 and 8: FLR-VP	-
PA14_54770	NO	NO	YES	YES	NO	34 and 35: SGE-AE	-
PA14_54810	YES	NO	NO	NO	NO	-	-
PA14_54820	YES	YES	YES	YES	YES	29 and 30: VFA-MP	RKLLF at 93
PA14_54860	NO	NO	YES	YES	NO	35 and 36: APA-WV	-
PA14_54880	NO	YES	YES	NO	NO	42 and 43: ALA-AA	-
PA14_54960	YES	YES	YES	NO	NO	51 and 52: AGA-AA	-
PA14_55110	YES	NO	NO	NO	NO	-	-
PA14_55260	NO	NO	NO	YES	NO	19 and 20: RHL-RS	-
PA14_55410	YES	NO	NO	NO	NO	-	-
PA14_55530	NO	NO	YES	NO	NO	46 and 47: ARA-SA	-
PA14_55590	YES	NO	NO	NO	NO	-	-
PA14_55760	NO	YES	YES	YES	YES	38 and 39: PEA-PP	RRPGL at 67
PA14_55920	YES	YES	NO	YES	YES	27 and 28: ALA-LP	RRGFL at 76
PA14_55930	YES	YES	YES	NO	NO	36 and 37: AHA-PS	-
PA14_56060	YES	NO	NO	NO	NO	-	-
PA14_56110	YES	NO	NO	YES	NO	12 and 13: HQA-AW	-
PA14_56170	YES	NO	NO	NO	NO	-	-
PA14_56260	YES	YES	NO	NO	NO	41 and 42: CHA-CL	-
PA14_56690	NO	NO	YES	NO	NO	44 and 45: RIA-PL	-
PA14_56720	NO	NO	NO	YES	NO	20 and 21: RFA-LE	-
PA14_56740	YES	NO	NO	NO	NO	-	-
PA14_56840	YES	NO	NO	NO	NO	-	-
PA14_56870	NO	NO	NO	YES	NO	26 and 27: FNR-QG	-
PA14_57300	NO	YES	NO	YES	YES	31 and 32: LVA-KE	-
PA14_57440	YES	NO	NO	NO	NO	-	-
PA14_57570	YES	YES	YES	YES	YES	45 and 46: AKA-AG	RRRFL at 10
PA14_57580	NO	NO	YES	YES	YES	17 and 18: ATA-RV	RKTAT at 12
PA14_57630	NO	NO	NO	YES	YES	19 and 20: AFR-TR	-
PA14_57840	YES	NO	NO	NO	NO	-	-
PA14_57880	NO	NO	NO	YES	NO	8 and 9: AYA-VE	-
PA14_58080	YES	NO	NO	NO	NO	-	-
PA14_58110	YES	NO	NO	NO	NO	-	-
PA14_58190	YES	YES	YES	YES	NO	43 and 44: DLA-MP	-
PA14_58250	NO	NO	NO	YES	NO	14 and 15: AVA-AL	-
PA14_58270	YES	YES	YES	NO	NO	36 and 37: ALA-AG	-
PA14_58330	YES	NO	NO	NO	NO	-	-
PA14_58350	YES	YES	NO	YES	NO	29 and 30: AFA-SN	-
PA14_58390	YES	NO	NO	NO	NO	-	-
PA14_58500	NO	YES	YES	NO	NO	54 and 55: LMA-AT	-
PA14_58760	NO	NO	NO	YES	NO	49 and 50: MGA-GV	-
PA14_58780	YES	NO	NO	NO	NO	-	-
PA14_58880	NO	NO	YES	YES	NO	22 and 23: PVA-RY	-
PA14_58900	NO	YES	YES	YES	YES	53 and 54: AFA-LP	-
PA14_58920	NO	NO	YES	YES	NO	20 and 21: TGA-TR	-
PA14_59030	NO	NO	NO	YES	NO	19 and 20: AFA-QA	-
PA14_59100	YES	NO	NO	NO	NO	-	-
PA14_59110	NO	NO	YES	YES	NO	26 and 27: LRA-AG	-
PA14_59140	NO	NO	NO	YES	NO	26 and 27: AFQ-AL	-
PA14_59160	NO	NO	YES	NO	NO	21 and 22: KRA-TD	-
PA14_59290	YES	NO	NO	NO	NO	-	-
PA14_59360	YES	NO	NO	NO	NO	-	-
PA14_59380	NO	NO	NO	YES	NO	34 and 35: VQA-QA	-
PA14_59570	NO	NO	YES	NO	NO	41 and 42: AYL-FA	-
PA14_59630	YES	NO	NO	NO	NO	-	-
PA14_59845	YES	YES	NO	NO	NO	24 and 25: VAA-AT	-
PA14_59860	NO	YES	NO	NO	NO	35 and 36: AFA-AS	-
PA14_59890	YES	NO	NO	NO	NO	-	-
PA14_59900	NO	NO	YES	YES	NO	32 and 33: VLA-YC	-
PA14_59910	YES	NO	NO	NO	NO	-	-
PA14_59960	NO	NO	YES	YES	NO	32 and 33: ASA-VG	-
PA14_59990	YES	YES	NO	YES	YES	24 and 25: ASA-AI	-
PA14_60360	NO	NO	NO	YES	NO	1 and 2: I-PE	-
PA14_60420	YES	NO	NO	NO	NO	-	-
PA14_60450	NO	NO	YES	YES	NO	47 and 48: FHA-GY	-
PA14_60560	YES	NO	NO	NO	NO	-	-
PA14_60570	NO	NO	YES	YES	YES	46 and 47: VVA-AT	KRILL at 2
PA14_60730	NO	YES	YES	YES	YES	49 and 50: PSA-AF	-
PA14_60760	NO	NO	NO	YES	NO	27 and 28: ALA-WL	-
PA14_60820	YES	NO	NO	NO	NO	-	-
PA14_60850	YES	NO	NO	NO	NO	-	-
PA14_60960	YES	YES	YES	YES	YES	26 and 27: ADA-AG	-
PA14_60990	YES	NO	NO	NO	NO	-	-
PA14_61110	YES	NO	NO	NO	NO	-	-
PA14_61130	YES	NO	NO	YES	NO	27 and 28: ADA-AL	-
PA14_61140	NO	NO	NO	YES	NO	4 and 5: ANR-KL	-
PA14_61150	YES	YES	YES	YES	YES	33 and 34: AFA-AL	RRAFL at 8
PA14_61200	YES	YES	YES	YES	YES	42 and 43: AMA-AP	-
PA14_61250	YES	YES	YES	YES	YES	45 and 46: ATA-GP	-
PA14_61320	YES	NO	NO	NO	NO	-	-
PA14_61450	NO	NO	NO	YES	NO	21 and 22: AGN-AP	-
PA14_61520	YES	NO	NO	NO	NO	-	-
PA14_61530	YES	YES	NO	NO	NO	31 and 32: ASA-VL	-
PA14_61540	YES	NO	NO	NO	NO	-	-
PA14_61590	NO	YES	NO	YES	YES	23 and 24: RQA-GH	KRKAL at 78
PA14_61600	YES	NO	NO	NO	NO	-	-
PA14_61990	NO	NO	YES	YES	NO	25 and 26: IFP-LE	-
PA14_62000	YES	NO	NO	NO	NO	-	-
PA14_62010	NO	NO	NO	YES	NO	22 and 23: LLL-AL	-
PA14_62110	NO	YES	YES	NO	NO	48 and 49: GFA-DE	-
PA14_62170	YES	NO	NO	NO	NO	-	-
PA14_62180	YES	NO	NO	NO	NO	-	-
PA14_62200	NO	NO	YES	YES	YES	19 and 20: APG-LN	-
PA14_62360	YES	NO	NO	NO	NO	-	-
PA14_62410	YES	NO	NO	NO	NO	-	-
PA14_62420	NO	NO	YES	YES	YES	40 and 41: GVA-IV	-
PA14_62470	NO	NO	NO	YES	NO	6 and 7: EQP-LE	-
PA14_62490	NO	NO	NO	YES	NO	7 and 8: AKQ-QS	-
PA14_62620	YES	NO	NO	NO	NO	-	-
PA14_62710	NO	NO	NO	YES	NO	25 and 26: ARQ-AT	-
PA14_62840	NO	NO	NO	YES	NO	20 and 21: FPI-TP	-
PA14_63040	YES	NO	NO	NO	NO	-	-
PA14_63220	NO	NO	YES	YES	NO	38 and 39: VSP-GG	-
PA14_63270	NO	NO	NO	YES	NO	20 and 21: VGA-VG	-
PA14_63340	YES	NO	NO	NO	NO	-	-
PA14_63580	NO	NO	NO	YES	NO	8 and 9: IHA-RS	-
PA14_63605	YES	YES	YES	YES	YES	33 and 34: AFA-DQ	RRQFF at 5
PA14_63680	NO	NO	YES	YES	YES	41 and 42: PLA-AA	-
PA14_63780	YES	YES	NO	NO	NO	49 and 50: ARA-AG	-
PA14_63820	NO	NO	YES	YES	NO	40 and 41: SLA-WR	-
PA14_63860	NO	NO	YES	YES	NO	22 and 23: ARA-RL	-
PA14_64100	YES	NO	NO	NO	NO	-	-
PA14_64120	NO	NO	YES	YES	NO	41 and 42: ASL-CI	-
PA14_64200	NO	NO	NO	YES	NO	4 and 5: TDQ-TT	-
PA14_64230	YES	NO	NO	NO	NO	-	-
PA14_64240	YES	YES	NO	NO	NO	46 and 47: ALA-AL	-
PA14_64270	YES	YES	NO	YES	YES	27 and 28: IQA-AE	RRSLL at 3
PA14_64290	NO	NO	NO	YES	NO	27 and 28: AFA-TL	-
PA14_64540	NO	NO	YES	NO	NO	40 and 41: ALA-ML	-
PA14_64550	YES	NO	NO	NO	NO	-	-
PA14_64580	YES	NO	NO	NO	NO	-	-
PA14_64640	NO	NO	NO	YES	NO	41 and 42: TRA-AG	-
PA14_64720	YES	YES	NO	NO	YES	27 and 28: AQA-AE	RKTAI at 5
PA14_64780	YES	NO	NO	NO	NO	-	-
PA14_64790	YES	NO	NO	NO	NO	-	-
PA14_64840	NO	NO	NO	YES	NO	25 and 26: AEA-GW	-
PA14_64900	YES	NO	NO	NO	NO	-	-
PA14_64940	NO	YES	YES	YES	YES	27 and 28: ALA-VY	RRALL at 45
PA14_65160	YES	YES	YES	YES	YES	35 and 36: AAA-GS	-
PA14_65170	NO	NO	NO	YES	NO	15 and 16: FTA-EG	-
PA14_65280	NO	NO	YES	NO	NO	81 and 82: GLA-IL	-
PA14_65390	YES	NO	NO	NO	NO	-	-
PA14_65430	YES	NO	NO	NO	NO	-	-
PA14_65560	YES	NO	NO	NO	NO	-	-
PA14_65750	YES	YES	NO	NO	NO	20 and 21: AWA-AQ	-
PA14_65795	NO	NO	NO	YES	NO	19 and 20: NWT-RI	-
PA14_65810	NO	NO	NO	YES	NO	26 and 27: ARA-LK	-
PA14_65860	NO	NO	YES	NO	NO	49 and 50: AGA-VQ	-
PA14_65870	YES	NO	NO	NO	NO	-	-
PA14_66120	YES	NO	NO	NO	NO	-	-
PA14_66140	NO	NO	NO	YES	NO	29 and 30: LLA-VG	-
PA14_66400	YES	NO	NO	NO	NO	-	-
PA14_66520	NO	NO	YES	NO	NO	35 and 36: TLA-GK	-
PA14_66540	YES	YES	NO	NO	NO	25 and 26: AQA-AG	-
PA14_66680	YES	NO	NO	NO	NO	-	-
PA14_66760	NO	NO	NO	YES	NO	35 and 36: GLA-IG	-
PA14_67240	NO	NO	NO	YES	NO	4 and 5: DEV-LS	-
PA14_67310	YES	NO	YES	YES	YES	36 and 37: ASA-IQ	-
PA14_67780	YES	NO	NO	NO	NO	-	-
PA14_67790	YES	NO	NO	NO	NO	-	-
PA14_67970	YES	NO	NO	NO	NO	-	-
PA14_68040	YES	NO	NO	NO	NO	-	-
PA14_68070	YES	NO	NO	NO	NO	-	-
PA14_68300	NO	YES	YES	YES	YES	38 and 39: ASA-DV	-
PA14_68450	NO	NO	YES	YES	YES	31 and 32: AVG-AG	-
PA14_68460	NO	NO	YES	YES	YES	50 and 51: TGA-AI	RKSLL at 2
PA14_68530	NO	NO	YES	YES	YES	27 and 28: CLA-NA	-
PA14_68620	NO	NO	NO	YES	NO	17 and 18: KFA-TC	-
PA14_69040	NO	NO	NO	YES	NO	34 and 35: ARA-LY	-
PA14_69220	YES	NO	NO	NO	NO	-	-
PA14_69520	NO	NO	NO	YES	NO	36 and 37: MNA-KV	-
PA14_69740	YES	NO	NO	NO	NO	-	-
PA14_69795	YES	NO	NO	NO	NO	-	-
PA14_70050	NO	YES	NO	NO	NO	37 and 38: AKA-QG	-
PA14_70110	YES	YES	NO	YES	YES	41 and 42: ALP-AE	RRFLL at 15
PA14_70360	YES	YES	NO	NO	NO	26 and 27: AQA-AP	-
PA14_70530	YES	NO	NO	NO	NO	-	-
PA14_70740	YES	YES	NO	NO	NO	45 and 46: ALA-QE	-
PA14_70760	YES	NO	NO	NO	NO	-	-
PA14_70770	YES	NO	NO	NO	NO	-	-
PA14_71060	YES	NO	NO	NO	NO	-	-
PA14_71110	NO	YES	NO	NO	NO	48 and 49: RPA-GL	-
PA14_71140	YES	NO	NO	NO	NO	-	-
PA14_71310	YES	NO	NO	NO	NO	-	-
PA14_71710	NO	NO	YES	YES	YES	37 and 38: PIA-MS	-
PA14_71820	YES	NO	NO	NO	NO	-	-
PA14_71900	NO	NO	YES	YES	NO	22 and 23: SSL-LG	-
PA14_72070	YES	NO	NO	NO	NO	-	-
PA14_72090	YES	NO	NO	NO	NO	-	-
PA14_72130	YES	NO	NO	NO	NO	-	-
PA14_72220	YES	YES	NO	YES	YES	31 and 32: ADA-LG	-
PA14_72320	YES	NO	NO	NO	NO	-	-
PA14_72360	YES	NO	NO	NO	NO	-	-
PA14_72370	YES	NO	NO	NO	NO	-	-
PA14_72460	YES	NO	NO	NO	NO	-	-
PA14_72600	YES	NO	NO	NO	NO	-	-
PA14_72640	YES	NO	NO	NO	NO	-	-
PA14_72700	YES	NO	NO	NO	NO	-	-
PA14_72770	NO	NO	NO	YES	NO	18 and 19: AGR-TG	-
PA14_72830	NO	NO	NO	YES	NO	26 and 27: GLG-AG	-
PA14_72870	NO	NO	YES	YES	YES	19 and 20: ALA-ER	RRALF at 23
PA14_72930	NO	NO	YES	YES	NO	53 and 54: ATA-AA	-
PA14_72960	NO	NO	NO	YES	NO	21 and 22: RIK-SI	-
PA14_73030	YES	NO	NO	NO	NO	-	-
PA14_73040	NO	NO	NO	YES	NO	24 and 25: ASA-NV	-
PA14_73120	NO	YES	NO	YES	YES	24 and 25: VFA-AP	RRFGL at 5
PA14_73250	YES	YES	NO	NO	YES	40 and 41: RMA-AG	-
PA14_73290	YES	NO	NO	NO	NO	-	-
PA14_73330	NO	YES	NO	YES	YES	24 and 25: AKL-QE	KKRGL at 4
PA14_73390	NO	NO	YES	NO	NO	50 and 51: ALG-HY	-

## Sheet: PRED-TAT
PA14_number
PA14_12060
PA14_01780
PA14_04790
PA14_08490
PA14_10370
PA14_13330
PA14_15670
PA14_16360
PA14_18900
PA14_20200
PA14_21110
PA14_30040
PA14_31820
PA14_33720
PA14_33740
PA14_33900
PA14_34510
PA14_35300
PA14_37100
PA14_37790
PA14_40200
PA14_43790
PA14_48450
PA14_49250
PA14_53360
PA14_57570
PA14_61150
PA14_62110
PA14_63605
PA14_64270
PA14_64540
PA14_73040

## Sheet: TATFIND ORF
PA14 coordinates	First 60 aminoa acids of the protein	hydrophobicity
PA14_2056_2235_F	MHFTIQREALLKPLQLVAGVVERRQTLPVLSNVLLVVEGQQLSLTGTDLEVELVGRVVLE	-0.040
PA14_23790_23969_R	MHPGAGLAGDPAVEFQFAERRQHVGQRHAAGGGQAFAGVGRGAQQRQQRVGQGLRRRFRW	-5.230
PA14_56106_56285_R	MVVLIAALGFSAYLAIRLIGSRKGLLLTAVLGGLVSSTVMTLTLARLRERMPDALLACAL	0.830
PA14_73911_74090_F	MGGGVRRAVPPGRRQLAGVLCAGPCPWPAPPGRAPGGVAAAGRRSALTPAQAASWSA*HQ	-0.210
PA14_74666_74845_R	MAPHWFTGLVFYAAANLLVLHAYREKRQLVEFRPLALLLIGYGLLNLVCGMLAGIGLAPL	5.600
PA14_102834_103013_R	MYASARPGRRARDRSPGPGWWSAAGAAAPVRPRDRPRSRSSGRCGPSRRAAVARAPATKN	-2.520
PA14_127216_127395_F	MILPAFGAVSAIIPTFARKPLFGYTSMVYATASIAFLSFVVWAHHMFVVGIPVTGELFFM	1.940
PA14_129735_129914_F	MQYSQRLGEAGRNDRRSMRGAFRPGLLPTLVVLGLLPVLLWLGTWQLQRADEKRALLASY	0.290
PA14_141706_141885_F	MVVDGVQVGGRLAGPLQAHCSPQRFSISACSSRRPALASAKPSSMAATCHCCLSRYCASA	-2.070
PA14_151534_151713_R	MGGSTVHSFATHRRGAFHSAFSLALSPTGRNPAAPSNAFPPTAEGIFSTGNANSFSTDKP	-3.770
PA14_151549_151728_R	MLGGAMGGSTVHSFATHRRGAFHSAFSLALSPTGRNPAAPSNAFPPTAEGIFSTGNANSF	-3.770
PA14_151603_151782_R	MNTGFSGFSGKSAAIDGSMLGGAMGGSTVHSFATHRRGAFHSAFSLALSPTGRNPAAPSN	-3.770
PA14_161125_161304_R	MPKSSRLQARRRPMRTDRGSLAPPPSAPASPGDQGARRLAVAGDQGGQVEPFHGTIDHSP	-5.700
PA14_161146_161325_R	MVGSWWGMPKSSRLQARRRPMRTDRGSLAPPPSAPASPGDQGARRLAVAGDQGGQVEPFH	-4.480
PA14_163743_163922_R	MSRSNGSSSRRTFLRLAALLLPAGALLGSLPGVRAAARPRKLYLAGPDVFRADAVAHGEA	2.180
PA14_164855_165034_F	MSVLRRLAVVLGLGACALAAEAAEPLKIGFVYVGPVGDHGWTYQHELGRRELVEHFGDKV	-0.710
PA14_185692_185871_F	MLDFSAHALPYASQRSPVHARRGMVATSQPQAAQVGLEILRRGGNAIDAAIATAAALTVV	-4.740
PA14_190168_190347_F	MFGSVAAAGIRILGQTAMDRRSVLIIAASFGVGLGVAAQPTLLDQMPAVVKTLFDSAITS	-0.540
PA14_190219_190398_F	MDRRSVLIIAASFGVGLGVAAQPTLLDQMPAVVKTLFDSAITSGGITAILLNLLLPEERV	-0.540
PA14_210504_210683_F	MPKNSMNSGIQASVGICARALKVGKTRRSARGLKPSQAPSAAPLATPASRPQARRRRLIA	-4.620
PA14_210519_210698_F	MNSGIQASVGICARALKVGKTRRSARGLKPSQAPSAAPLATPASRPQARRRRLIANSLQS	-4.620
PA14_216009_216188_R	MRWASRVSPPSTVIGVGTFCESSSRRRAVTVTLPRAVSALAGALPASGGASSAGAGASAA	-0.120
PA14_222339_222518_F	MSMNLVTLLYLIASVCFIQALKGLSHPTTSRRGNLFGMVGMAIAVATTVGLVFKLGAEIA	4.120
PA14_222345_222524_F	MNLVTLLYLIASVCFIQALKGLSHPTTSRRGNLFGMVGMAIAVATTVGLVFKLGAEIATT	4.120
PA14_222281_222460_R	MPTMPKRLPRREVVGCDRPFRAWMKQTEAMRYRRVTRFMLISGPPPSALSS*TFPACAG*	-3.210
PA14_222287_222466_R	MAMPTMPKRLPRREVVGCDRPFRAWMKQTEAMRYRRVTRFMLISGPPPSALSS*TFPACA	-3.210
PA14_244188_244367_R	MDLCPLYDDCAFLKDWPGVPVGNEEGEIISAALGDKRAILLSHHGLLATGASIEEACVIA	-1.210
PA14_248614_248793_F	MTAPVHQYSNEERRKRIFAIVGASSGNLVEWFDFYVYAFCAIYFAPAFFPSDNPTVQLLN	-0.010
PA14_248824_249003_F	MRPIGGWMFGRIADKHGRKTAMLISVVMMCAGSLAIACMPTYASIGTLAPALLLLARMFQ	3.920
PA14_248845_249024_F	MFGRIADKHGRKTAMLISVVMMCAGSLAIACMPTYASIGTLAPALLLLARMFQGLSVGGE	3.920
PA14_250718_250897_F	MQTEAGEVFEPAGAGRGGSSTMPHKRNPVSSAVLIAAATRAPGLVSTLFAAMPQEHERSL	-0.330
PA14_250781_250960_F	MPHKRNPVSSAVLIAAATRAPGLVSTLFAAMPQEHERSLGLWHAEWETLPELCCLVSGAL	-0.330
PA14_259605_259784_F	MVVWARYLVHTLLMVAVFVPRNGLAVIRTRRPLMQLARALCLIGTSLFFTTGLRYLPLAE	2.980
PA14_259644_259823_F	MVAVFVPRNGLAVIRTRRPLMQLARALCLIGTSLFFTTGLRYLPLAEATAVNFLAPLLVT	2.980
PA14_268833_269012_R	MPIYGKLGDLYGRRRLMLFAIVVFTAASLLCGLAQSMGQLVLARVLQGVGAGGLMAVSQA	0.990
PA14_268845_269024_R	MTVSMPIYGKLGDLYGRRRLMLFAIVVFTAASLLCGLAQSMGQLVLARVLQGVGAGGLMA	0.990
PA14_268854_269033_R	MVAMTVSMPIYGKLGDLYGRRRLMLFAIVVFTAASLLCGLAQSMGQLVLARVLQGVGAGG	0.990
PA14_323468_323647_F	MIGAQGLPEALTSALLLLFRSRRAWLRYSQRFSSFFSPAGLALCATSRAMRRSISGTSTL	-1.110
PA14_362981_363160_R	MTPRRKTLLVSLVGLLWAGGLLAAYWWFEIRYIRPFSEQTTLFSGDSLRLPAELAGPGAI	5.210
PA14_363017_363196_R	MASLAPVFRVNAMTPRRKTLLVSLVGLLWAGGLLAAYWWFEIRYIRPFSEQTTLFSGDSL	5.210
PA14_366810_366989_F	MSAKHSCWVRRRQWSWSAAMTSGWPCSRRAVLPAATWRTTTGASTAAGSPARASPPPPSS	-1.890
PA14_366867_367046_F	MTSGWPCSRRAVLPAATWRTTTGASTAAGSPARASPPPPSSAWACWSSTKTSWTAPRSAW	-7.070
PA14_397230_397409_F	MAVGTSLATIVFTSINSILEHHRRGAVRWPVFAWMTLGILIGSALGALTAAQIKGLLLQK	5.630
PA14_408672_408851_R	MFGAVAASGINILAGIQLDRRALLIIAVSLALGLGVSQVPEFLAHMPAALRNVLESGVAT	-0.170
PA14_408678_408857_R	MVMFGAVAASGINILAGIQLDRRALLIIAVSLALGLGVSQVPEFLAHMPAALRNVLESGV	-0.170
PA14_414712_414891_F	MSCLSLAKRVGYESVDEAYALGLFHNCGIPLMLKRFPHYMAVLEEAYAAASDKRRVVDTE	-3.220
PA14_414829_415008_F	MAVLEEAYAAASDKRRVVDTENRVLNTNHAVVGYYTARSWRLPEHVCEAIANHHNALSIF	-2.770
PA14_416261_416440_R	MPPQRRIRPPSGPLNRVCLPNQRAFRRRTNLAARKATKSQFEVWWAPITTNLSSAGNWPS	-1.250
PA14_421018_421197_R	MPERRDLARRRNLCDRSQSLHRVRRPLRRAAVPAGLSGGLHSPRRRQCREQGPVDGEIPE	-4.710
PA14_422686_422865_R	MDERCVAPNGRRIRVRARHYVLSGGGINTPAILLRSKAPDPSQRVGKRTFLHTVNFSAGL	0.030
PA14_424019_424198_R	MSDTTLESAGLSRRSLMKVGLIGGAFLATAGVTASLTGCSAEKPASGLEKVRESDLPFLR	-1.210
PA14_430388_430567_F	MAVVSLPGTPSLSMALVSIDRPGVPASWLLPAAKVRRRSNIGSSWASTNSTLAPSAVFHS	-5.190
PA14_430427_430606_F	MALVSIDRPGVPASWLLPAAKVRRRSNIGSSWASTNSTLAPSAVFHSWMSSLRWTGACLA	-5.190
PA14_506470_506649_R	MSADSNYSQQPVPLAARKSALALSVVMLGLTFFSASMWTGGTLGTGLSYDDFFLAVLLGN	2.630
PA14_522004_522183_F	MALRTRRQAVVSGTAGLVGSLATVAAVDSEQPCAGWVLLQGERWRVLAARPLAVGQPVWV	-1.640
PA14_538759_538938_R	MSSRSLPSNDRSKAYSRRCAWRPSTPCSGACTPLPSRPTRLPGSKSTLAPLRDRRRAFSM	-3.460
PA14_539513_539692_R	MLFLLGNRRRPAPPPSSSGPVGHRREVLAADPVPVQAAGQHHHRGKHREQQQRAHQQGVV	-5.370
PA14_541842_542021_F	MPRGGRGERRCAGLHGAGRLGDRRCHQHRSQRAGRGKRRALAGPGGGPAPAVAAGSRARA	-4.260
PA14_552868_553047_R	MARPVQGRAGPGHRTGPARRSSAATGAPGTTAPLRPVRDARQRPPFAADGLFHARRRATV	-5.950
PA14_557291_557470_F	MFAKKLYFVPDKSKNSTRFIASPTAARRRRMFHCAASALPILPESPQEPRHARPCRIPRR	-1.570
PA14_558142_558321_R	MEQRFAAHRRRAHFGGQAFQVHPMLGQQPGDVTHDTGAVVAHQVEVDRLPVAYRLDPAFR	-1.460
PA14_566138_566317_F	MGDKAEARRTAMAAGVPVVPGSPGELDDLDAALACAEEVGYPLLVKASAGGGGRGIRIAH	-3.580
PA14_571507_571686_R	MAETGDQRRQVLPPPAFAAQQLQALQGGAGHRWRLAGGVDVGPGVLDQGLDQFLAARYEG	-4.440
PA14_592825_593004_F	MGREFLEQPTISKAGIVIVALGFLFNVGMTVLRGRKTAISMVLMTGLIGLALLFLFSFYN	4.940
PA14_592909_593088_F	MTVLRGRKTAISMVLMTGLIGLALLFLFSFYNPENLTRDKFYWWWVVHLWVEGVWELIMG	4.940
PA14_634521_634700_R	MPCKGGYRQNIEDGKRFHTERRRYLASPQALYWSALVSRVYDGREGFAGLSPAERSYYAV	-2.780
PA14_659453_659632_F	MLLRACGAPPERRRRGPNATATGTVAATVPMADYCDLRTRRYHSDSRRTCFSV*PRSTMR	-4.420
PA14_662062_662241_F	MRWKVSLMSGYLCTGRPPDAGDSCGRGGGSGRRALFGAIAAQAFAAVDVQQGHPRAPDAA	-1.430
PA14_662083_662262_F	MSGYLCTGRPPDAGDSCGRGGGSGRRALFGAIAAQAFAAVDVQQGHPRAPDAAGIQGEQA	-1.430
PA14_680536_680715_F	MGAVITVICLLLAYPLAYLLANLPTRKSNLLMILVLLPFWTSILVRVAAWIVLLQSGGLI	7.200
PA14_700994_701173_F	MATKRPAMAGASVGVACYRSPGVPTTGWSERPSASRWKPSPGAWSSPCRRPAALPGGGPV	-0.670
PA14_705091_705270_R	MSQVKRSRSAIHHPPYQAAGAQLLRHHVARGIVDHSRQLLSRTVVAAGRRRALAAAAQAD	-0.140
PA14_727001_727180_F	MSGWELQFRDPRRAWLVRLGVGALLLAVPLAFLGGRWSTGADAARSEADAQRQETLIGEQ	5.880
PA14_759689_759868_F	MATVQCKSPPASVVLLALPKRKLVTLPRRMSPPVAACGNSVWAKSSMPLVTRSLSICSRQ	-1.590
PA14_780776_780955_R	MPTPSCSPVAAATPASSAPPRNAWSAFAPARRSPMPWPGPSPAAAMPRKMRGSDRPCWTA	-2.180
PA14_805006_805185_F	MSPRCRAPETSARCWRLRSWSASPRRSAMPAVSSPAAPWRCWPCCSPCACRPARGAGSGR	0.740
PA14_808643_808822_R	MGPGPGNPTEIGQPKIGHLHLAIRSLLSERRPFLAVCLSHQVLSLCLGLDLQRRQEPNQG	2.170
PA14_832180_832359_R	MGQQHQRDRQRRTPVLRLQAPLAAPNAAIARLSPTLFGQPRRSVAGQQAFQCRRLLPVGD	0.600
PA14_838643_838822_R	MIAASALVGIFFGGFLGGWLTDRLGRRRLFFVGPSLFVLASLAQYGVDSAAALFVLRFLI	2.160
PA14_851201_851380_R	MHKRTYLNACLVLALAAGASQASAAPGASEMAGDVAVLQASPASTGHARFANPNAATSAA	-2.650
PA14_868172_868351_R	MLFGPPLTAVLAHLPRKPLFVAILLVFALSNGLAALSTDLRLLAVARFVPALMLPVFWGT	-0.490
PA14_873244_873423_R	MPTRRRSALPLLALALSLFATLAAAGEPKPARIVSTTPSVTGILLAMDAPLVASAATTPS	1.190
PA14_894699_894878_R	MALLVVGFFLFGSYTKRSTVSGQLVPASGQVKVHAPQAGIVLRKFVQEGQAVRRGERLMV	-4.150
PA14_896649_896828_F	MRLLTPAWRVASTMKARPRWTRNGAQAGSSRRKVFSTYCPAAPSQTTAVSATMLLLREP*	-4.320
PA14_897302_897481_R	MHDPIQQADAFVDDPDQESGGLSRRSFLGKSATLGAVGLVAGWTPAFVIQPAEAAASSCP	-0.720
PA14_901760_901939_F	MLFYGPLSDRFGRRPVLLAGIALYLFSSLACALADSAGQLVLLRVLQALGGGAASVLARA	2.760
PA14_923722_923901_F	MVEVGAVVEIVVAQRRTAVQFCVQVTGGVAECGEGWRWRWGHEVRASDSRHERKRVAGSR	-3.170
PA14_924236_924415_F	MFSWVGSNGRWKLSSIFSIQLKWKASLRSRRNCFTSFRPWAICLATSAGSSMTIR*WRCA	-0.470
PA14_926565_926744_F	MPTSQVGLMLTIYAWVVSLASLPMMLLTRNIERRKLLVGVFLLFIASHVLSGLAWSFQVL	4.870
PA14_926589_926768_F	MLTIYAWVVSLASLPMMLLTRNIERRKLLVGVFLLFIASHVLSGLAWSFQVLMLSRIGIA	4.870
PA14_926634_926813_F	MMLLTRNIERRKLLVGVFLLFIASHVLSGLAWSFQVLMLSRIGIAFAHAVFWAITASLAV	4.870
PA14_926637_926816_F	MLLTRNIERRKLLVGVFLLFIASHVLSGLAWSFQVLMLSRIGIAFAHAVFWAITASLAVR	4.870
PA14_944070_944249_R	MSCLGVAWVVWGFAVPAISDRIGRRPTLVAFSLLAACCPLALLYAPNATSLGLLLLLTYT	5.200
PA14_944082_944261_R	MGRLMSCLGVAWVVWGFAVPAISDRIGRRPTLVAFSLLAACCPLALLYAPNATSLGLLLL	5.200
PA14_944697_944876_R	MLSSVLALAWAVSGALVGAWSDRRGQRKPLLIVAVILFSLCSALSGLVGGFLSLLLFRGI	4.810
PA14_944736_944915_R	MEQELQLSNSHLGMLSSVLALAWAVSGALVGAWSDRRGQRKPLLIVAVILFSLCSALSGL	4.810
PA14_969535_969714_R	MPGTTRRATLRHSRRTASGSGLAGSAGAYRLRPGRQLLRGRRPFPAGRRPGARTEPTLRQ	-6.710
PA14_979176_979355_R	MSRAGRAHALLHAPERLATQAQRKGLVLLAVGGGAGAVEDPVAGRLDQQDLVVLAEFREA	-3.950
PA14_991065_991244_R	MVPILIPCSAANASSSGRRAMLPSSFITSQITPDGSNPAIRARSQAASVCPARARVPPGW	-3.730
PA14_1028459_1028638_F	MRPSQGRRWSTPAPGWTGTACTAAAARWNASARRRRPIRGSTCRAARCWTPCCCRSRWPP	-3.310
PA14_1028392_1028571_R	MGRRLRAEAFHRAAAAVQAVPVQPGAGVDHRRPWLGRIQGAHGGATAQLHRQDQ*QHPTR	-5.430
PA14_1066605_1066784_R	MPVGAFGGKREIMQQISPLGPVYQAGTLSGNPLAMAAGLTTLRLISRPGFHNELTAYTTR	-2.790
PA14_1082394_1082573_R	MFTRRSYMRLATRVSCAVLSAALLSQLSACGTLFYPERRGQIDGRIDPAIVAFDAIGLLF	1.820
PA14_1102595_1102774_F	MSRPFPKRPPMNANLPPSAISELHGPRLLLRAWRDSDREAFAEMCADPQVMEFFPSVLDR	-0.900
PA14_1109298_1109477_F	MSRRPNMPTDTLGLAVANPVPRKRRLPGDRRRWAAGASVLALALLWWAATRFGWVDVLFL	-0.560
PA14_1126657_1126836_R	MFTGIRPSLISEPGRRKAVTSIGLMALMPFWMKVLSPQFTTCLPRRTLPGRSPMA*LW*M	4.220
PA14_1144659_1144838_F	MSGMDLKRRRVVQGLGAGLLLPALGAPAVIASPRARPKLTDGVQSGDVQGDRALVWSRTD	1.350
PA14_1144668_1144847_F	MDLKRRRVVQGLGAGLLLPALGAPAVIASPRARPKLTDGVQSGDVQGDRALVWSRTDRPA	1.350
PA14_1150538_1150717_F	MCARNAGVSWKAGKARPCRRKRSIVPGSSIPSSSAVARSSPSCRMAGSRPRRSSQAGASR	-4.320
PA14_1176305_1176484_R	MSSCRWANSPRRPSSSSNNGAWPGCSTTWPPGRPAACAARRRATLSCARPCNGSPRSGAS	-5.580
PA14_1217421_1217600_R	MSVPPGIRSLEDLEVVPRRPLFRSHMRLFGLLPLGTSQLTLLELTPGRGFIEQSPMTGMR	1.750
PA14_1218555_1218734_F	MPWPRRTASSSRFESLISSPCCGSATPARWHQSAQDSVERRVGQATISLGVRGRRPPLKS	-3.830
PA14_1222927_1223106_F	MEKRRPILIGDGVSVFGLGSGAGWRGVPAIRPVVPGGLLSSAPCARPGAASCRGRSRRRS	-2.210
PA14_1224021_1224200_F	MVSVSVTARRALFTSAGGWPVFLPSGALLARSQWKQPRNHQHADEHHQQGKWHADPDEVA	0.060
PA14_1237377_1237556_F	MAGPAAARGMDAGGDGARDAGARRGPLAHSLCPAAVLPAGIPPGAARSDGQPIVARVDRA	2.200
PA14_1237404_1237583_F	MDAGGDGARDAGARRGPLAHSLCPAAVLPAGIPPGAARSDGQPIVARVDRARRRPAVVVR	2.200
PA14_1242132_1242311_F	MPIPVKRARRKALRLSLSVLVGVMPIVLGLLILYWQAERSLQETSEQAAGNAVRQFERML	2.120
PA14_1252974_1253153_R	MKKRRPILAPGWISMPVIQRPKLDTRRASHFQPDVHKPWASRCSQTACRPG*QVRTSSAL	-0.230
PA14_1252986_1253165_R	MPWSMKKRRPILAPGWISMPVIQRPKLDTRRASHFQPDVHKPWASRCSQTACRPG*QVRT	-0.230
PA14_1252992_1253171_R	MPMPWSMKKRRPILAPGWISMPVIQRPKLDTRRASHFQPDVHKPWASRCSQTACRPG*QV	-0.230
PA14_1252998_1253177_R	MTMPMPWSMKKRRPILAPGWISMPVIQRPKLDTRRASHFQPDVHKPWASRCSQTACRPG*	-0.230
PA14_1270143_1270322_F	MKRRRTPCGWSGSVTPNARRRCVRQRKSYARSDGSAGPGHRPGPILPGLARRPGQPRAFR	-6.920
PA14_1280690_1280869_F	MKGAHRRAPLFLLTSAGAALLTSQGWKAPMKIAGSTRASFRLTFQCMCGPVALPVAPTLP	-2.700
PA14_1294042_1294221_R	MTRRTAFFFDELCLWHAAGPHALTLPVGGWVQPPAAAGHAESPETKRRLKSLLDVSGLTA	2.270
PA14_1304752_1304931_F	MSAAATSCVSASASRTTTPRRLIAGTCGTPAAYWCQWNCMRPAGVRRRDAMAGGEAMAFD	0.090
PA14_1332509_1332688_F	MTFTRRQVLGGLAGLAVVGLGAGGARLWLARPQVAQEYDYELIAAPLDLEIVPGFSSPAL	0.180
PA14_1333514_1333693_R	MQVDRVLVLRHVAQLEDVALAFLELGQRRRVVLVLLAAFPGLAVDLPERRIGILAAGIGH	0.800
PA14_1344227_1344406_R	MYRNARPERRKLIGGLLLSMALTAFLTGVTEPVEFAFMFLAPLLYLLHALLTGLSMALTD	0.580
PA14_1344257_1344436_R	MFGLPAACLAMYRNARPERRKLIGGLLLSMALTAFLTGVTEPVEFAFMFLAPLLYLLHAL	0.580
PA14_1344260_1344439_R	MMFGLPAACLAMYRNARPERRKLIGGLLLSMALTAFLTGVTEPVEFAFMFLAPLLYLLHA	0.580
PA14_1344272_1344451_R	MFPVMMFGLPAACLAMYRNARPERRKLIGGLLLSMALTAFLTGVTEPVEFAFMFLAPLLY	0.580
PA14_1344281_1344460_R	MAGMFPVMMFGLPAACLAMYRNARPERRKLIGGLLLSMALTAFLTGVTEPVEFAFMFLAP	0.580
PA14_1348941_1349120_F	MVRVLPARVPSGRRTPPRHLVTVWLPSLYWPSGMPAAAVESVTQYRHGIERRATLMAPGW	3.310
PA14_1354682_1354861_F	MRRLATLAWWAAALPLLPLAVPLAIRTRRRALRLAPAAGPREGLVGGSGAEEPLRLLLFG	-5.470
PA14_1355691_1355870_R	MAAATPLSAWLSDRFGRKPVLLLGSLAAIASGFAMEPLLSQGSTFSVALFLCIELFLMGV	0.700
PA14_1356393_1356572_R	MLSAFLTFRIAFLARPLGSALFGHFGDRIGRKSTLVASLLLMGVSTTLIGVLPGYDSIGY	2.350
PA14_1392739_1392918_F	MQDFAWLLATRFVEGLGFLIVVVAAPAVLHRITSETRRSVVFGLWSTFMAGGIALSMLFG	3.170
PA14_1397310_1397489_R	MPGSQQADGLRLVQKVRRRYPDLPIIVVTMLGNPALVSSLLKLGIHGLVSKRGMLDDLPK	2.320
PA14_1397313_1397492_R	MMPGSQQADGLRLVQKVRRRYPDLPIIVVTMLGNPALVSSLLKLGIHGLVSKRGMLDDLP	2.320
PA14_1399667_1399846_R	MTISRRDFLNGVALTIAAGLTPAEILRAAPGGRYYPPALTGLRGSHPGAFEVAHQMGWEK	1.280
PA14_1411414_1411593_R	MQEVLDVQDQHRRTVVQQGAGGNVAHLAQARIERHHHQGTLADETLHGDAVDRIAVAHYH	-3.880
PA14_1462717_1462896_F	MRSSSSVVTPGLMCSPIISSTSAARRPAMRIFSISSGVLMVTVMRILFGRASTHE**GIR	3.440
PA14_1480846_1481025_R	MVRVRRPRKSNFTRPAASTSSLSNWVTRPPPSSSQAIGEKSVSLVGAITTPPACLPVPRV	-5.720
PA14_1480849_1481028_R	MMVRVRRPRKSNFTRPAASTSSLSNWVTRPPPSSSQAIGEKSVSLVGAITTPPACLPVPR	-5.720
PA14_1480870_1481049_R	MISIAHLMMVRVRRPRKSNFTRPAASTSSLSNWVTRPPPSSSQAIGEKSVSLVGAITTPP	-5.720
PA14_1480912_1481091_R	MFTGSRPFLACSRLMISIAHLMMVRVRRPRKSNFTRPAASTSSLSNWVTRPPPSSSQAIG	-5.720
PA14_1480921_1481100_R	MKSMFTGSRPFLACSRLMISIAHLMMVRVRRPRKSNFTRPAASTSSLSNWVTRPPPSSSQ	-5.720
PA14_1491467_1491646_R	MFLGALCCALWAGNVSLRWPTSKRRLLQGLVGGIVAGFGARLAMGCNLAAFFTGIPMFSL	1.500
PA14_1491479_1491658_R	MIIGMFLGALCCALWAGNVSLRWPTSKRRLLQGLVGGIVAGFGARLAMGCNLAAFFTGIP	1.500
PA14_1508774_1508953_F	MRLFEDRRQFLQGFVAVAVIAIAVGGLEHHHVGPAQRRGRAHQRRAGVAEVAGKHQAARL	-2.520
PA14_1527912_1528091_R	MDPGLATLLSFVTLWSGFIARPLGGIIFGHLGDRIGRKTTLVITLIMMGIATTCIGLLPV	5.450
PA14_1548250_1548429_R	MPGDTHPLALQPAPQLAAARRALLGGQRQFVQALGPVGNQAAMRGAGDRVFVDAHRRSEE	-1.440
PA14_1556873_1557052_F	MPSTTGWTSPASRSSTAARTDPYDQRLMAGARRPPILQGSLTASSLIRTIRGLEHDVPAA	-1.520
PA14_1556954_1557133_F	MAGARRPPILQGSLTASSLIRTIRGLEHDVPAAARPLDRRAGRVLGRTGPFPGLVPGARE	-1.520
PA14_1625345_1625524_F	MVARTHSIPALPTTFGLKVAGWIDELLRHRERLGEARKRILVVQLFGGVGTMAAFGDEAI	-2.610
PA14_1629673_1629852_R	MDAATRRSMLRNALLLGLFALVGVGLVALVQQFTEARIAEAQREARGRALLELLPPGSYD	5.130
PA14_1659564_1659743_F	MLVSRRRLAASGATPPLAAFHSCNSVCLRAMYSVSRRTWLRRRSSFSSRKRTWLEST*IA	-4.670
PA14_1661665_1661844_R	MLADRFGRKPVFQASIVLWGLASYLCSTAGDLGSLTFYRVLLGIGMGMEFPIAQSLLSEM	0.560
PA14_1661692_1661871_R	MVIGAALSGMLADRFGRKPVFQASIVLWGLASYLCSTAGDLGSLTFYRVLLGIGMGMEFP	0.560
PA14_1673659_1673838_F	MVMLSTRLTGSSTSMIVLSRRSALSTAASAPGLAKWSRTKRPATSSTRKRSPTVARYSSW	-2.370
PA14_1673665_1673844_F	MLSTRLTGSSTSMIVLSRRSALSTAASAPGLAKWSRTKRPATSSTRKRSPTVARYSSWSR	-2.370
PA14_1673701_1673880_F	MIVLSRRSALSTAASAPGLAKWSRTKRPATSSTRKRSPTVARYSSWSRSKNAARYAAKAS	-3.460
PA14_1677875_1678054_R	MLGGTYQGPPANAGKPWYARPAPHAGRRAALVVGGGLAGCASAASLAARGWQVTLIERHP	-2.020
PA14_1677911_1678090_R	MQRVPGYGQKREMLGGTYQGPPANAGKPWYARPAPHAGRRAALVVGGGLAGCASAASLAA	-5.280
PA14_1702391_1702570_F	MAKLGLYGLTRTLALEGRKNNILVNAIAPTGGTRMTEGLIPPQVFEQLKPELVSPLVVYL	-3.510
PA14_1706618_1706797_F	MTTTKRRGIFPLHALAAATALGCATQASAVSFNIGEIEGQFDSSLSVGASWSMRSADKDY	-2.380
PA14_1715092_1715271_R	MRRGTEIAHWLLLTTKSTGNCQAPATFSASRKSPLLVAPSPQVVTATRCSPRMRNAEATP	-4.500
PA14_1718108_1718287_R	MPALPASPVRSRRWCLDRRSLLLALLLFGLLVLLATLGRHWGWIRSFGGDLLAVVWLYYL	4.560
PA14_1742085_1742264_R	MSDDTKSPHEETHGLNRRGFLGASALTGAAALVGASALGSAVVGREARAAGKGERSKAEV	-0.830
PA14_1768193_1768372_F	MEPSLQRKISPSQPAIPPFFPEQGLLAASAGSAQTDRRKRAIEAKSPNFIGEASVRMMAA	-1.960
PA14_1769248_1769427_F	MWRWPTPPASTACIPTSATRRSSASTVVPWVSAARRKWVSSTPSCRSRRSAMRAPTISRR	-1.010
PA14_1769891_1770070_F	MDCLRAEVLGQEPALQAVEDMLKVVRADIADPRRPLFSALFLGPTGVGKTEIVRALARAL	-1.910
PA14_1769951_1770130_F	MLKVVRADIADPRRPLFSALFLGPTGVGKTEIVRALARALHGDAEGFCRVDMNTLSQEHY	-1.910
PA14_1777190_1777369_R	MSAGLTSLLVGLQPLATAALAGIWLGEQVSRRQWLGLALGLAGVALVVLGRIHGGADGLA	3.960
PA14_1791286_1791465_F	MPPNPRARRCRRSTAAASATASAIWWISCSAARPRRSAVSATSTWRCSGSARGAAKTSGG	-5.700
PA14_1796341_1796520_F	MDDLQRQLQALQEQLQQRDRQVAELQQQLARRQAVRPAAPPPAAAAPSVAQPVETPTDSQ	-1.720
PA14_1802002_1802181_R	MALGGPLLTTALLRVPRKNALLGLIALFVVGQVIGALAPGYAVMVAARLVTAVAAAAFFG	4.140
PA14_1824476_1824655_F	MISKSRRSFIRLAAGTVGATVATSMLPSSIQAALAIPAHRRHGNLKDVEHVVILMQENRS	-1.540
PA14_1836625_1836804_F	MPRRPWVPMTTTSASLAWASSSMRSAISSLARSWQTRSKVAPSTLLASTFSRALARTSSA	-4.250
PA14_1854475_1854654_R	MSRRRALASSSSSFSSNCRLALRHLARLLISPRTRPSRMNSSRATGGSIGP*CTGRRPMT	-5.450
PA14_1861393_1861572_R	MVGTHHRRRQHVWPALAACGQQGPRKQGGKADATRVHARLVPAGEKPGPGVCSRSHWATK	-7.040
PA14_1882119_1882298_R	MHQAHRRQALRRQPESAACAVQASGAALLRQLRKPFPPARIGLGLARGEEAQAVQRLMHL	-4.590
PA14_1885738_1885917_R	MIGALYWKQANRRGVFAGLAAGSLLWAYTLVLPVVAKGLGWPLERIPGLTWLASNPFGLP	2.980
PA14_1886977_1887156_R	MAILFAIAFYGDRRRTPLSPRLRAWVYSLSLAVYCTSWTFFGAVGQATDQLWSFLPIYLG	2.520
PA14_1887022_1887201_R	MSLSIGLIAVVALVYMAILFAIAFYGDRRRTPLSPRLRAWVYSLSLAVYCTSWTFFGAVG	2.520
PA14_1889179_1889358_R	MSLPPVPLLSCTCTPGTLRSTSRTFCAPLSSISRRRTTLRAPGWFCTTAWSASPSQSPTT	-2.740
PA14_1891412_1891591_F	MTQHSQFALLGKRRFLPFFITQLLGAFNDNIFKQSLILAILYHLSVSGDRSLLVNLCALL	0.820
PA14_1897374_1897553_R	MDGAFHASRRKNYFFASALASGCAAAPASGSASGLDGSLMPSSSMSKTSTELAGIAGLGL	-3.710
PA14_1929984_1930163_R	MGSRANDGGRLDIIRQSGDAAIARRENVMQQNLAGAWNANGGELKNAVQEFQGAAVPLLR	-4.040
PA14_1929996_1930175_R	MTSIMGSRANDGGRLDIIRQSGDAAIARRENVMQQNLAGAWNANGGELKNAVQEFQGAAV	-4.040
PA14_1930020_1930199_R	MVAPFIERMTSIMGSRANDGGRLDIIRQSGDAAIARRENVMQQNLAGAWNANGGELKNAV	-4.040
PA14_1944105_1944284_R	MILDQRRAAMLKTLTFTVMHFIIAFSVAYALTGSIAVGGLVAAVEPLCNSVGFYFHEKIW	4.340
PA14_1946750_1946929_F	MFGTAGLPHILMRFFTVSDAKEARKSVFYATGFIGYFYILTFIIGFGAILLVSTNPDFKD	7.000
PA14_1946783_1946962_F	MRFFTVSDAKEARKSVFYATGFIGYFYILTFIIGFGAILLVSTNPDFKDATGALIGGNNM	7.000
PA14_1963517_1963696_R	MNRRSALAALHGGALLFGLTGVFGKLASASPGVIVFGRALFAVLALGLFARLAGQAWRAL	2.240
PA14_1964869_1965048_F	MAKLPEAGAQSTRWRRRQTVAPCHATVAGLSQSFHRRRPRSEKHRRRPADEHRATLHLEP	-1.970
PA14_1974099_1974278_R	MILGSLPFALYVATLRGHRKALIKDQQVRGLLGLLLVTWLLMGTWYAVTSKLPWMDAFRI	0.710
PA14_1990206_1990385_R	MRPSSERGTGDQRRRSLMAAGAAAPAPPAGSHCRARSGSAAAPCRCRAGAGAGG*PPCRR	-2.700
PA14_2042372_2042551_F	MPGFMDLASGRVKVDDLQEVDIADLLGRDSVAPRKELLERCIRGQVVMVTGAGGSIGSEL	-2.050
PA14_2042384_2042563_F	MDLASGRVKVDDLQEVDIADLLGRDSVAPRKELLERCIRGQVVMVTGAGGSIGSELCRQI	-2.050
PA14_2049172_2049351_R	MAASAPACPSKPRSSSVTAEALARPLGEPTRRDWIAVLSAMLGAFMAVLDIQITNSSLKD	5.150
PA14_2124776_2124955_R	MKRSDPLVAILQLTPGMLAGDLSPTRLEQARRKLLDLLRTRNDAQTAIVVYAGSAHTLVP	-2.870
PA14_2146941_2147120_F	MVAFDFLDRRQVFVSLLLTGLCYNLGIWIDKFIFWFNPSTSDLVIGPLRASILYDLPIFL	4.600
PA14_2147430_2147609_F	MALLNVFFYLDKRRIVLELCVLFVIVNGVLTFVSLLLGPSFFGYGFTLSLLVCVLVGLYR	8.000
PA14_2198744_2198923_R	MASIFGGAASPFFSSLRVFLQVGLVQPKNLPKRPVFNCISLPHLSHSRLGPS*PLIRYWP	-1.600
PA14_2198750_2198929_R	MRMASIFGGAASPFFSSLRVFLQVGLVQPKNLPKRPVFNCISLPHLSHSRLGPS*PLIRY	-1.600
PA14_2222289_2222468_F	MFRPLSVFIGTRYTRAKRRSHFVSFISLTSMIGLALGVLVMIVVLSVMNGFDREMRTRIL	2.970
PA14_2224668_2224847_R	MVKRCMRGVMPPGALVASGTIRVSLSPTLTWKRRAVISPRTMPNSPGLRSSRLPWTMCSP	-4.550
PA14_2224725_2224904_R	MSISASELSSSAPTLNRATMVKRCMRGVMPPGALVASGTIRVSLSPTLTWKRRAVISPRT	0.120
PA14_2226220_2226399_F	MTPCDMSGSGGHATGMGGTVHAPGIASPRRGAAGPALPGGIAVGRLAAGHGRRRTVAAVR	-0.020
PA14_2226235_2226414_F	MSGSGGHATGMGGTVHAPGIASPRRGAAGPALPGGIAVGRLAAGHGRRRTVAAVRPAVLA	-0.020
PA14_2226265_2226444_F	MGGTVHAPGIASPRRGAAGPALPGGIAVGRLAAGHGRRRTVAAVRPAVLAGVVPARVRLG	-0.020
PA14_2227507_2227686_F	MGARAGRGAASRRWRFAGPAVSCAWPAGGPGRGLAATRRSGLERSAGHARRALLAGAGWL	-1.120
PA14_2303948_2304127_R	MSQRHDPAARLRRRNVVGLTNPVGCAGHGRLPRMLTSAPSTGDGRLLPKEGRQHSRPA*R	-1.930
PA14_2304005_2304184_R	MAKARKIRETGFTRILQPGMSQRHDPAARLRRRNVVGLTNPVGCAGHGRLPRMLTSAPST	-3.170
PA14_2342282_2342461_F	MKTRRDALVLVFLGFFAVVVGYLFDDGFLAALYSLLPVTALLAALIGLQQSAFASRPWPT	6.030
PA14_2372040_2372219_F	MPDPAWLEYDYTRAMLLGGLCHSQPRRALFLGFGAGSLTQACLRHLPLEEAEAIELRPAI	-1.220
PA14_2372082_2372261_F	MLLGGLCHSQPRRALFLGFGAGSLTQACLRHLPLEEAEAIELRPAIPRLAREHLGLRDDP	-1.220
PA14_2373000_2373179_F	MALPQPATWCMRSVAPPNGRIPRCTSSWAKRALLAQRLMSAASISSMPMV*Q*PCTATTS	-0.500
PA14_2392829_2393008_F	MPGKATTGYSRACSTARWSRRRTMCCSTPPPTAGTWFRRSRATTRTGRWWTASCIPTKRW	-2.560
PA14_2451277_2451456_F	MKFCGRRNNSVRIVILASPPGQSGFGRLRGSRRRRFVVDDTLRFASRLCKFIVAASFLLV	-3.950
PA14_2522292_2522471_R	MSSSSNSFTVLRRSGRIWMLSSPASFAVWSMVPSMSSSSAAPSRANLRRRRRAILMLRVP	1.840
PA14_2526439_2526618_R	MFFLALPAGALADIVDKRRYLLGVQLWMALVATLLASLTLLQLTSVWLLLGLTLCMGIGT	5.380
PA14_2571948_2572127_F	MQDPSRRWRLSPALAGVRRAGRRRPVRGIRRRACGFPPSPGASSARGRRRRRGSG*SPCG	-6.820
PA14_2572916_2573095_F	MPSAFGPPAAPGTMPTSAGCSPRSRMRARARRPALRVSAGDLIWMAGMLVFSLADRRL*D	3.800
PA14_2602121_2602300_R	MNDLIAGLGRRQVLAGGAALGALAFLGVALPASAAPAEAQAPAAEGLRGLPFKRRNRLPF	1.150
PA14_2636986_2637165_F	MACANWWPATPHQVACCAWACRRVSARWCCWMPFGGWPTSTRSCARRSALAGAAICWRAW	-1.830
PA14_2687696_2687875_F	MPSKRSPVSGSSADSSGWPRCTSAPTWAATRRMIRSPSASGISTPIGARPLESRSTQRVR	-5.690
PA14_2702920_2703099_F	MGVSFAPAKRAAVWPRPRREPGRWPVPRAAPERRTVDLPPLALPVCLSTLETKLCPWPLP	-1.560
PA14_2731740_2731919_R	MQALRDELHQASDLRSAAISAEARRTMLLGSLVLIGASLAVALLSLWLVNRNLVRPVQRL	4.010
PA14_2754961_2755140_R	MSRRPCRRWSSAPLPCTLLSPRRRSRLPSVQRCPSPSARAWNSAGWPRRRPLTSRSTPNA	-0.380
PA14_2768664_2768843_R	MPALSRRSFVTLTALASSSILLSPRAFAGSGATSAAGKPQETFLDFNESPYGPSAKARAA	0.110
PA14_2808936_2809115_R	MTIFQVLAALSVPLLIRRRLDRRPWLLAALLVQLGGFCGLLLMPLQHAALWVALIGYGLG	4.350
PA14_2809137_2809316_R	MFARPREVLPSAGEGPVRHFFGNRRGWLLAVYFGLINGGYTSMVAWLPVYYRQLGWSAQD	2.650
PA14_2830373_2830552_F	MLPILAGLVVGSGARPRRGLLLAGSYVLSMALVYAGLGVVAALLGGNLQAWLQQPWLLGS	4.260
PA14_2837826_2838005_F	MADLAGRVERADRRRAVEGLADLPGPAHLAHAHLQVAAGHVQAHRVAPDVFLGLLQGDVA	-0.910
PA14_2916391_2916570_F	MPRGRRRAFADRPAAGQRGLPRAGRRVQPAAGRRRRRAVHRRPGPGPWLPGAPGAERRAL	-4.080
PA14_2975411_2975590_F	MHRSASGSSGNWNRRARPITFPPPCACAAASMSSRYSAVSSALHSVTSRCVPASARKACV	-0.890
PA14_2993619_2993798_R	MNDRRTFLKQAGILAAGLPLLSAAQSLRAEGAPSDAGNKWKALRQQFDLDPQYLHFANFL	0.710
PA14_2995383_2995562_F	MTVSRRGFMAGLALTGAAALPVAYYTHRHLTREEEPQTPDEASLDLAATDGIRLGDRLRG	1.560
PA14_2995785_2995964_R	MGQGEVTLYRNETKILVRRQRRTLQALYASAQSSVARVRIVCPDLVEHRRAIVSRCHGTA	-2.850
PA14_2999387_2999566_R	MLAVGEGSKRQVMAQMGAFGSNIIYLSGYSPNPRAPMGIVSSDDVAAIATLPQVKKVMPV	0.790
PA14_2999459_2999638_R	MWINRFRTALTLLGIIIGVASVVVMLAVGEGSKRQVMAQMGAFGSNIIYLSGYSPNPRAP	0.790
PA14_3001483_3001662_R	MRRTRSTRRALLVAVCLSPLIALAAWQAYPFRSNSFDTVSVSRGSIESSVSALGTLQPRR	1.580
PA14_3026825_3027004_F	MLDRRPHLACQLAPVLGAQALHGGPVGEPVGEDAAARMRRAPCVEQAQQLAADRLGQRPV	0.050
PA14_3032541_3032720_F	MRSRRHERRDAVHAGSPPAAAGAAAGGAGLVVADPGRYGDPQLLRGGPADGARAGLAGPL	-4.230
PA14_3059694_3059873_R	MAFFETRHTKRTLLWMLSTKMLPPVGVLMPIYLLAKQFGLLDSRLALIIVYTLINLPIVV	3.320
PA14_3059724_3059903_R	MLVAVPAAYSMAFFETRHTKRTLLWMLSTKMLPPVGVLMPIYLLAKQFGLLDSRLALIIV	3.320
PA14_3060100_3060279_F	MPQQSRPSRPLRRRRDCLSVSMAGSSAALGKVLADHPHQHDGGDIGDQHRDQAPGRGHAD	-2.560
PA14_3067265_3067444_F	MCLDDPTHSRRDILKLAALLSAAGALPLLSSLQARAAAEPDAPVRIGYLPITDATPLLVA	-0.280
PA14_3130098_3130277_R	MTIDGHTIHDVARRDVLTMTGVLINSSNIGMSKVALQIGPKPILEQLGRVGFGAPLSLGF	0.070
PA14_3130164_3130343_R	MSAALASGKFDENSQVSVAPGWMTIDGHTIHDVARRDVLTMTGVLINSSNIGMSKVALQI	0.070
PA14_3130555_3130734_F	MNCSRRSMLRATSWLALGVFSTLMLLTSEPRGLIATSRTPSLPLSQSLKPSSVPSWPRPS	1.810
PA14_3139578_3139757_R	MPDDKAVNGRRDFLRKTLTVIPAVTLAGYGVGHAMQTPAAEQDKPRERYQPRFFTNTEWA	2.780
PA14_3141209_3141388_R	MLGVSWASDRLQKRKRFVWPPLLIASIAFYGSYALGSEHFWLSYALLVLAGACMYAPYGP	4.850
PA14_3142194_3142373_F	MMYHQRLLARRGMVMVGYLLSLSCSCRNRCRVGGGFRRSCGARGRAVGCVSAAPPCRRGP	-1.340
PA14_3142197_3142376_F	MYHQRLLARRGMVMVGYLLSLSCSCRNRCRVGGGFRRSCGARGRAVGCVSAAPPCRRGPV	-1.340
PA14_3147190_3147369_R	MTERKRWLAGCLSALLSLPLAAAVPGPDAPADLARGKAMAQKMCSRCHDDDGNGGPRPNR	3.650
PA14_3147322_3147501_R	MPSRSASTRWPGPAVAGTWPTARRWSSAAWPTTTSTAGYGGPGSMTERKRWLAGCLSALL	-7.180
PA14_3147343_3147522_R	MRAIIPAMPSRSASTRWPGPAVAGTWPTARRWSSAAWPTTTSTAGYGGPGSMTERKRWLA	-7.180
PA14_3167568_3167747_F	MKVATRANSSSPQNGKRRMVTAAARPTMAAPALAGLSISSAPPKARPKTTATRFPNDILN	0.090
PA14_3172584_3172763_F	MVCRTLLGTSKRRRLMMIPSTLPNAVVRMVSACSTTGTVLFCASTTRAIRSARRRAMKAS	1.470
PA14_3188180_3188359_R	MRTASILGWAPRARRACLAFCTTALLIPPRAMTEPPNDFVLWYIPCRYIALYQEFPLFST	1.080
PA14_3188213_3188392_R	MVVFEPVLPSSMRTASILGWAPRARRACLAFCTTALLIPPRAMTEPPNDFVLWYIPCRYI	1.080
PA14_3197032_3197211_R	MRFFTVGDAREARKSVLYATGFIGYFFNVIFLLGLASIVIVSQQPRFFEGGEAGGKLLGG	7.030
PA14_3204330_3204509_F	MGVLDSQRLEIAKRRHLDAVLQHIPSGVAAVDNQGVVQSLNPALAQLLELPVSSALGRPL	-1.500
PA14_3206102_3206281_R	MSRRLLFVATLVATLSLAAHADEPLPSVEQVMNEHKEKIRNQLETINYKRKRMVEANMAL	-0.360
PA14_3206138_3206317_R	MNPFDQPRRRTPMSRRLLFVATLVATLSLAAHADEPLPSVEQVMNEHKEKIRNQLETINY	1.920
PA14_3207019_3207198_F	MSRPLKRIGVPSRRPSALSMLSWISTPRAIAASSLSKRVKRRTLVTVGAFGSRVSKEIPP	-1.520
PA14_3276330_3276509_F	MAKSSASSMPCSRTATSSRRKSSRSPSSGWIASWPPSSLPIAYGLPGSPASARKELLRPL	-4.000
PA14_3276354_3276533_F	MPCSRTATSSRRKSSRSPSSGWIASWPPSSLPIAYGLPGSPASARKELLRPLRWVRPMGW	-4.000
PA14_3281150_3281329_F	MRRRATSVDHALGNALVVEVGDLLAHDEVFEQRRSALAGLQGVLVIGDAGAGIGAQGLSG	-1.040
PA14_3286264_3286443_F	MSSRRACGCCSPALLTSTSRRPHFCLSVSTTWRQKPASATSPANARHWRPSDSMISRVFA	-2.910
PA14_3287268_3287447_R	MHLPARRRCRRTRRPALLLRGLRQRPPPGRAVSRRRLPLWRHHPAPGGGGSPAGRCVEGD	-5.360
PA14_3287550_3287729_R	MPRRPPMDTAYLILALLVLLLLVDAWAINSVLRSDSSASRKLGWSLLILLLPVLGLVLWG	6.530
PA14_3307008_3307187_R	MHQPENPARRTLLAQTVAGSAALALGSLLGGAPGVASATAETPRKAFDGGRIDVLIVGGG	-1.920
PA14_3308675_3308854_R	MRRLHELHHRRELMQTHNFNLVFPLMDWCYGTLHWEAEPAEERAMTRMQHQIEIARGPEA	-1.700
PA14_3317853_3318032_F	MVILGSYVGYVVSAFLTDLIGRKKNFVLFAVGSFTVVLLYTQLPVSNGAMLWLGFPLGFF	3.640
PA14_3328573_3328752_F	MPTPPWSPRRSAISAHLLIQFGIDRGLGLEQCLAGSGLDIRLLGDPSGEIDAAQELSVVR	-0.990
PA14_3333032_3333211_R	MSLYALVYALLGPLLVYLSAGIERRRLLAGALLVFVGANLASAAAPSFALLLASRLLVAA	0.120
PA14_3369223_3369402_F	MHRTSRRTFVKGLAATGLLGGLGLWRAPAWALAGPGQQNLLAGDSFDLFIGETPVNLSGS	-0.580
PA14_3370222_3370401_R	MVHLAGGPRRRAMPHGAVVHAAHAHVVHADQRARIGRRHRRAKPFGQRQGAAGVAAAVHG	-4.530
PA14_3370300_3370479_R	MVHAAHVHAGHLRVVHAVHVHARHLRMVHLAGGPRRRAMPHGAVVHAAHAHVVHADQRAR	0.820
PA14_3371390_3371569_R	MSPPIQPLASQASALPSSASWYSNWSSRKKLFSALSCTLCPSSGGKAARRSASVGTGIGV	-3.900
PA14_3422330_3422509_R	MVSVPGSTARSENSSSPASGYSLPSARTRRTAMSLSATPFTWPSRIARCMAATSPAGWEK	0.170
PA14_3422336_3422515_R	MAMVSVPGSTARSENSSSPASGYSLPSARTRRTAMSLSATPFTWPSRIARCMAATSPAGW	0.170
PA14_3470319_3470498_F	MPDRRTLLLTVLAMLAFAGNSLLCRAALKDTAIDAVSFTALRLFSGALMLAVLLHLRRRP	2.660
PA14_3477025_3477204_F	MPSGPRRQRRQALAGSLAGHPSWIRHRGLHDQGVPARPPPVVDLRQRLAE*AGQGVQQLP	-3.010
PA14_3493775_3493954_F	MTLPSQHKPNTKHRNARRNAMKATMVLTPLALAMAAVLSVSAYAGNEGGWHPPKPNPQSN	2.660
PA14_3507692_3507871_R	MELIDRREHLPAAGRGDADHSGLNRITAARSLLRPKRLILSNSAWLTGMCWQSSGWRCWL	-5.620
PA14_3513493_3513672_F	MRRYWTVYGSLSVASITPLWLTASGRSTPKSVYLMQSEASSLWQPLTPLRGYSARRQNLT	1.000
PA14_3551938_3552117_F	MSFVALVGPLARKLGLAPWQAGAAVTVGGIAWMLAARPWGIASDRHGRRRILLGGLAGFA	-0.310
PA14_3552034_3552213_F	MLAARPWGIASDRHGRRRILLGGLAGFALSYASLCLFIVLALHWTLPTLLAFAGIVLLRG	1.600
PA14_3552456_3552635_R	MPATRAASAESRRSRSRAKKPTVICATVTLNIATKPTASGRRRRRSPIARAAPRFGWRRS	-0.710
PA14_3553065_3553244_F	MTAVDLLLVATLLAALLAWWIPALPGRRGLLALASTLALGAGLYAAWDDRWQAGVGAFAG	1.080
PA14_3557246_3557425_R	MGPGPGNPTEIGQPKIGHLHLAIRSLLSERRPFLAVCLSHQVLSLCLGLDLQRRQEPNQG	2.170
PA14_3578130_3578309_R	MREIIALLTAQRSASWARVSSRSLRRAARRRAISSSISMGGPGGFFSYMIVTVQYIGNST	-2.530
PA14_3580273_3580452_F	MNSKIDLSNALPGSRRGFLKGAAVVGLTIGFQWSGARRALAAALPDAGFAPNAFLRIAPD	-0.050
PA14_3621072_3621251_F	MAQGRRQALAGVHQVGGVGELRRLLDPLQGAAIQVAAHHPGTEIAATAVLHDVLQGQRPE	-1.490
PA14_3624513_3624692_R	MQARSARASRDRSPARLAGIHSSSAARRGVRLGSGVSQALNWAWPPGRLRNITRRRATLS	-2.070
PA14_3640833_3641012_F	MIGQFAPYFASIAPQFVELRPGYAEVTFPKRREVLNHIGTVHAIALCNAAELAAGTMTDA	1.710
PA14_3656313_3656492_R	MTGVVPYAFCTAALLQLLAVRPDEFSPRSRRQLLVIGSLGFAYSLWALYGTGQQAIFWGF	3.160
PA14_3660146_3660325_F	MDGNGRFPAGRHLCRRGRHRRRCVPGLAAGLGGLQGRDRAPDRRRRQRGRRRSICSDPPS	-3.100
PA14_3674996_3675175_F	MTWSKRSALNLPSTWNSGVCRINWSSAWSEKANLSSLAAWSSRVRSISPFRAASLSSLSS	-0.970
PA14_3675314_3675493_F	MIASKPVSDRRTMITPMMVLAIQPWELSLMFCSMQPPKTATTSRLGRRGVGKRCGYKKGA	4.670
PA14_3688602_3688781_F	MAVSWSRIRSDSAQFFAARASRRAWINASTSAASTLPSAPACRKASGSSCSTPSRPANCF	-5.060
PA14_3689353_3689532_R	MPTRRATVTCTTGSASSLATASCRGGGSRTCASVRGSNRAKRRRIRSISCSGRAPSRASR	-5.020
PA14_3706211_3706390_R	MKGTEPVASSRRSYSASLPSAATTLRRTRSICTTLRSRRSLMPFSAYQLRSLRTISSKVC	-3.280
PA14_3791156_3791335_F	MARPAAGGRRAAHPGARRPVAAACRPSPRRSAAGGSRRTPLGALPTPLHATGTARHARHP	-2.320
PA14_3830644_3830823_F	MPERRRLIGSNKGASSPSCAVSAVSSFSRCSARRRNRGSCSLIGTFSFSACSSRGTSQAM	-4.980
PA14_3844836_3845015_R	MNNGMPMLMVAAREKLGMVHSGTASSRRNLLKSSWPSIPASSTPTSSAANTA*RGEKRLH	-4.810
PA14_3844845_3845024_R	MATMNNGMPMLMVAAREKLGMVHSGTASSRRNLLKSSWPSIPASSTPTSSAANTA*RGEK	-4.810
PA14_3844860_3845039_R	MFCDAMATMNNGMPMLMVAAREKLGMVHSGTASSRRNLLKSSWPSIPASSTPTSSAANTA	-4.810
PA14_3870991_3871170_R	MASSRRSNSCLASRRSTMASTTSSQSPSCSRRSATRSRFCAASASAALSLPLPHRLSKVC	-8.300
PA14_3871009_3871188_R	MVSGATMASSRRSNSCLASRRSTMASTTSSQSPSCSRRSATRSRFCAASASAALSLPLPH	-8.300
PA14_3871048_3871227_R	MAVIDNDEVLLARMVSGATMASSRRSNSCLASRRSTMASTTSSQSPSCSRRSATRSRFCA	-8.300
PA14_3880998_3881177_R	MARASTNGWNAARPCSGTNDSHRREALPGFPLAQGIPMSLWRQTPDLEQLNASQKNSIGD	-0.720
PA14_3892071_3892250_R	MRLSRKRLLLSSAASTWASCTCRSSASRTFNSALSRTLGSQLSLMSEEASLSEPIRFREK	-3.520
PA14_3897260_3897439_R	MSRRPCLVACGSAGICLYTNMLWMPAANCQWQAATTKGAAPDDVTRKKRIDRNGLRSGER	2.530
PA14_3897290_3897469_R	MPGAWLFIRRMSRRPCLVACGSAGICLYTNMLWMPAANCQWQAATTKGAAPDDVTRKKRI	-0.620
PA14_3897972_3898151_F	MSLANPSRRGFLKAGGLLLVTVNLPAPLLALAEQGATDLPLDQVDSFIAIAADGKVTAFC	3.200
PA14_3902721_3902900_R	MALTCCGIRPIWASTGMPRRTRKSTVSSISSPPSSFTAWAPLSASRRAALRNACRGDSW*	-5.210
PA14_3907555_3907734_F	MKVSRCNIAACSMKPAITPPWMAGRVGLPMLSLFAGRRKTMSSPRRRHSMPSSLAYGISS	-4.030
PA14_3907591_3907770_F	MKPAITPPWMAGRVGLPMLSLFAGRRKTMSSPRRRHSMPSSLAYGISSTSGL*SLFRRAS	-4.030
PA14_3923205_3923384_F	MYGASPPRATSPSILASCRPPPASRRSPISTATKASSSIAATPSSNWRRNPTTWKPATCC	-5.020
PA14_3926191_3926370_R	MRLHKRSLVWGLALSGLAVVLAAAWWASQASRGPALWSELRVPPAFAIPRDFDLGEYRLS	4.330
PA14_3926200_3926379_R	MKGMRLHKRSLVWGLALSGLAVVLAAAWWASQASRGPALWSELRVPPAFAIPRDFDLGEY	4.330
PA14_3930808_3930987_F	MNSQHTDTAKRRVIPFNTQQHSGGAIIDAQGREIPITEVMIQRACRELDRSLEQEQKQA*	-3.790
PA14_3991981_3992160_F	MPAPRSPRAKLDCSCTTISRNSARRSAVALSVASSVMARSTVRRAKRICRASSMLGLATT	-2.050
PA14_4003092_4003271_R	MRICTGSTARCCCLGKRPWLSVISFTTPPSPRITSTAVLGNGSSVASSRRTYRSSNGVES	-3.520
PA14_4003882_4004061_F	MKRNCSRPADTSSMSGAPVITGYSPTGNRRWMYATTSRTRCCLSTRRSMVSIPGK*VV*K	-6.050
PA14_4008111_4008290_R	MLTATSNWLRRSVMLASWRIWMPLAATMPNMAMPAPPSTAGGIEATRKAALGSMLRRIRK	5.190
PA14_4008117_4008296_R	MPMLTATSNWLRRSVMLASWRIWMPLAATMPNMAMPAPPSTAGGIEATRKAALGSMLRRI	5.190
PA14_4008123_4008302_R	MPMPMLTATSNWLRRSVMLASWRIWMPLAATMPNMAMPAPPSTAGGIEATRKAALGSMLR	5.190
PA14_4019363_4019542_F	MLLAFRFAWSPGLVSLVALGCLASVALQRLFLHGLRRRRWLPPYTLGFVLNGWWLVPLGA	5.400
PA14_4027467_4027646_R	MSVLFSSRTTRAPSRAKRRAMAQPTTPAPITATSKIAVFVASGSVIVSACFFWYQFAF*P	-3.980
PA14_4038798_4038977_R	MPWLVGTALIHSLAVTEKRGVFKSWTVLLAIAAFSLSLLGTFLVRSGVLTSVHAFASDPE	4.270
PA14_4058393_4058572_F	MPVMPGMFQSVTRKSKLPLCSIGSAVVPSSASAVLVKPKSRKRFLMMRLIVEKSSTMRIF	-1.610
PA14_4058402_4058581_F	MPGMFQSVTRKSKLPLCSIGSAVVPSSASAVLVKPKSRKRFLMMRLIVEKSSTMRIFMFL	-1.610
PA14_4058411_4058590_F	MFQSVTRKSKLPLCSIGSAVVPSSASAVLVKPKSRKRFLMMRLIVEKSSTMRIFMFLSK*	-1.610
PA14_4070809_4070988_F	MCSGISTGITSPGCMCRMSRSLSWRRTTVAPSGTWTSSTSSRRALIQRSSWSSWSDWKPA	-7.180
PA14_4070851_4071030_F	MCRMSRSLSWRRTTVAPSGTWTSSTSSRRALIQRSSWSSWSDWKPASSISRIGSIIE*GM	-7.180
PA14_4070860_4071039_F	MSRSLSWRRTTVAPSGTWTSSTSSRRALIQRSSWSSWSDWKPASSISRIGSIIE*GMVMC	-7.180
PA14_4108053_4108232_F	MPRTIGRTASGLAVPRTAGCRALPPWSRPRTSRRAGRKRRRAASAHPFPPTTGLRRRPPL	-3.610
PA14_4117292_4117471_R	MGGPRPTVGRGRKTLMIQPHALSGPVPDAVCRTALQVDALQRPGALFPAYHCLPAGRTRG	-0.480
PA14_4120894_4121073_F	MPTKVWQSRPATPTKSVSPGRPPPPSANSTSGKRHCSARPSRRSVFLWFITPWVPANTV*	0.410
PA14_4129489_4129668_F	MRRQFEVNLFGAVAMIQAVLPYMRRRRRGHILNITSMGGYITMPGIAYYCGSKFALEGVS	0.960
PA14_4129531_4129710_F	MIQAVLPYMRRRRRGHILNITSMGGYITMPGIAYYCGSKFALEGVSEALGKEVAGLGIAV	0.270
PA14_4129555_4129734_F	MRRRRRGHILNITSMGGYITMPGIAYYCGSKFALEGVSEALGKEVAGLGIAVTAVAPGSF	0.270
PA14_4143775_4143954_F	MVHHKFVVTDFNGKRPVVFTGSSNLAAGGEKENGDHLICIEDRRIAIVYAIEALRLFDHF	-7.460
PA14_4146826_4147005_F	MRRRNLLLSPLVGVIPFVLLACSDQTPPDPRTDAPLVRITTIQSATATSRAFTGIVAARV	4.490
PA14_4185373_4185552_R	MVARLVLAVSSLPRWRKRTVLPDSVRSAASGWLSSWAMLVDICPITASLPAWTSSSWALR	-3.090
PA14_4185394_4185573_R	MRSTSSLMVARLVLAVSSLPRWRKRTVLPDSVRSAASGWLSSWAMLVDICPITASLPAWT	-3.090
PA14_4185403_4185582_R	MRPMRSTSSLMVARLVLAVSSLPRWRKRTVLPDSVRSAASGWLSSWAMLVDICPITASLP	-3.090
PA14_4212006_4212185_R	MHALERKPVVRQQALQCAAAQVGLHQPVRQHGDTQAVEGKGAQGRGVVGQQHGMARSAVA	-2.500
PA14_4227922_4228101_R	MYLYVDKREALSRVPEALLVPFGAPQHVFDLLLTPERQLAREDVAKVLENIEKQGFHLQM	1.750
PA14_4255289_4255468_F	MRHGGPLKPTNTPAQKAPTGSGSRRTFVYNIPHVPNATQVAPLASLHAQRP*PGHRPFGL	-0.070
PA14_4258266_4258445_F	MIELFIDRRPLRVAVGTSVAAALALGGDGCSRSAVGGGRRAPFCGMGACQECRVLIDGRR	-1.690
PA14_4261859_4262038_R	MRAAANSNCSRPTGGRRRRTAIACWSSSPSTTTPATAWSNCESAPCPVASACSTCCRFCG	-5.390
PA14_4263095_4263274_F	MGGRLGDNYGRRRLFDLGVALFAVASLLCGLAGSVWLLLVARALQGVGAALIVPQILATL	3.190
PA14_4293252_4293431_F	MSRREALKVRLLWTLVLPPLVAWKGYMAWSLLGMGDDLPLGVYRDWKRWCRHPRYYFDDP	6.360
PA14_4295514_4295693_F	MNQAIREPIEHTTGETMPAVTRRRRTWLLGGLAGAIALAALLAWWWSSGRFLEGTDDAYV	2.970
PA14_4295562_4295741_F	MPAVTRRRRTWLLGGLAGAIALAALLAWWWSSGRFLEGTDDAYVRADWVAVSAQVSGYVA	2.970
PA14_4297279_4297458_F	MVAGLGALQIVLEEGGRRDWFESGFIRTFAVLAVLALLLFVQRQLWGARPFINLRLLGSY	3.580
PA14_4334731_4334910_R	MHRRNPMATQVVNASLGATPYRVTLGDDSHQWLSDVPAALGGGDSGPSPHEILLSALGAC	-1.810
PA14_4340269_4340448_R	MISLNCAAIPETLLESTLFGTTRGAFTGAENRKGMFALAQGGSLFLDEINSMPMAMQSKL	-2.130
PA14_4364998_4365177_F	MQLLWEVLDDEYMGFGEVRSKRGTFAMMCHTLIHCRTLEKALQRGELFYGLFPQAPLIHL	1.670
PA14_4365034_4365213_F	MGFGEVRSKRGTFAMMCHTLIHCRTLEKALQRGELFYGLFPQAPLIHLRREGDLVRLSLE	1.670
PA14_4381153_4381332_R	MKRRSVLLSGVALSGTALANDSIFFSPLKYLGAEQQRSIDASRSLLDNLIPPSLPQYDNL	-2.650
PA14_4401861_4402040_F	MRKAGSCSPTWHGCWAVTWVVGRRRRCVTRRRGRWRRRNSASTCSPSVMCWSGIWTPISG	-4.850
PA14_4406581_4406760_R	MVLDEPGAPRALRQHCLEVGVPGQEQGRRREVLTERIPLWQVMAVPILLWTGQGPSASDE	2.980
PA14_4425801_4425980_F	MTFALLQLFFSPVLGSLSDRFGRRPVLVLAMLGFALSYLLLALADSLWMLFLGRALAGLT	5.240
PA14_4430440_4430619_R	MPKIARHTGLIRRSICGCWAFQCLYIQYTPYSPRVTRKSTLILPREVTKKCARFAPRVST	-0.970
PA14_4448852_4449031_F	MALFFVGFAPGIWLWGWLADRLGRRPALLGGLGLAALATFGAWASTDYSYLLACRLVQGL	-0.050
PA14_4472756_4472935_F	MIASLRRLRTCSMTSSSWNPTTTQTFGISARRSRCWASSVLPPTSTRHLGLFSPRREPMP	-6.210
PA14_4498599_4498778_R	MVPRRSTNRPWAPSSNRLSASRRRPVLATSSMLNRRFSVQGRNCSAPLIFTSSPWKRVST	-5.350
PA14_4519449_4519628_F	MSSPARKSPISSQAVNMNCCWVLISRASSGTCSIRRPRSPGSGCWASSLVRFLAICSSQS	-2.440
PA14_4545743_4545922_R	MNATALSPNPAPAISRRTMLIAFVFCFLGLLADGVDLMFLAYSLNSLKAEFGLSNFEAGS	5.150
PA14_4552512_4552691_R	MVGAVLLSIVSRRLKAPRMCGRAAWHGFLPTGSQVIGLCRVPDPGLGRKKCVRSFPSFAP	-0.450
PA14_4559919_4560098_R	MLVTPTRSASCSFCREKRNWFWIAAAWVPAIAAIPASPAPAAAATMPASIAAITGSCMRC	3.520
PA14_4561945_4562124_F	MRHQYRVLRLQFGRDRRAMLGALLLAQHAGLLGGQVGLDQESFGNVRHSRYT*RRNSASL	-1.610
PA14_4601383_4601562_F	MTSPALWVFGKAITSRIDDAPVISMTRRSRPKARPPCGGAPYLSASSRKPNFSSCSASSM	-3.370
PA14_4601455_4601634_F	MTRRSRPKARPPCGGAPYLSASSRKPNFSSCSASSMPSTRNTACCMDLSWMRMEPPPSSV	-3.370
PA14_4605530_4605709_R	MSPVRRRAVFIRPASYGAFGWSGAPSWGGRMCGLALAGRRSILRGSYGGSLLGRRG*AVH	-1.170
PA14_4637944_4638123_F	MDVQMPGMDGRQATEAIRRWEAEREVSPVPVIALTAHALSNEKRALLQAGMDDYLTKPID	0.250
PA14_4637956_4638135_F	MPGMDGRQATEAIRRWEAEREVSPVPVIALTAHALSNEKRALLQAGMDDYLTKPIDEQQL	0.250
PA14_4637965_4638144_F	MDGRQATEAIRRWEAEREVSPVPVIALTAHALSNEKRALLQAGMDDYLTKPIDEQQLAQV	-2.670
PA14_4643018_4643197_F	MPIRARRSAVTLPTPCNLATGNSATNPSTCSGVITNSPSGLRQSLAILARNLFGATPAET	-6.270
PA14_4674796_4674975_R	MLAAVPGRRRGAGGGVASAGPGAQATGAFGSGDRRAVRRHLPAGPARPARRLSRRGALAL	-5.090
PA14_4730156_4730335_F	MTENWKFRRRTFLKHGAQAATLAGLSGLFPETLRRALAIEPDIRTGTIQDVQHVVILMQE	-3.520
PA14_4767043_4767222_R	MLHPLHLVEQAELLARLDGVAVDLELGHRRGHPVVGALAGGVGLQLGPFQRRRRLVVAQV	-1.570
PA14_4770583_4770762_F	MPHNLYLHSSLVQSRAYPRSLAGKRQALRWAVADSSLALTLALLVNAAILIVAASVFHRN	0.700
PA14_4780276_4780455_F	MLDELIAEGRRVLLFSQFTSMLALIEDALRQRGVDYVLLTGETRDRRAPVQRFQSGKVPV	0.490
PA14_4792171_4792350_R	MLYSLAQHRQAPAFFGKASRSGVPRRALILSILALLLGVLLNYLVPEKVFVWVTSIATFG	5.860
PA14_4796386_4796565_F	MLQAAMERRYSASPYESFFTGGGLHTFNNFRKEDNGRRPMLLEALRESINLPFVRLLRDL	-3.480
PA14_4796401_4796580_F	MERRYSASPYESFFTGGGLHTFNNFRKEDNGRRPMLLEALRESINLPFVRLLRDLIRHDI	-3.480
PA14_4841670_4841849_R	MDDLGIQTAESRRREAFRTDLRLAPAQPGGAFHHAAPPASRPGPPSARPGLLPTGPRLLP	-3.210
PA14_4847871_4848050_F	MNTLRRRSPLVYLTAFFGLFSLALYTTADFSSPYSSLPPGLLRGLSLILLYLTLFAALFR	5.310
PA14_4848585_4848764_R	MAWLPAAWRARRSALPQPPLKALMTTSWPATALATWAGSLTSACTTPRPSRAASLLGSRT	0.150
PA14_4854862_4855041_F	MNRNRRNALIAGSLLLLAANLAALGGVAWNRSGEAESKLVLSQRELQRNWSYGFWSEENS	3.260
PA14_4878222_4878401_F	MARMGSAPSRKSENRQTTNASPLGSCISTRSPLAMPMRSNPAARRSTLRSSSL*VSREAP	-7.410
PA14_4878231_4878410_F	MGSAPSRKSENRQTTNASPLGSCISTRSPLAMPMRSNPAARRSTLRSSSL*VSREAPSIR	-7.410
PA14_4904509_4904688_F	MLSTLVAGAALALSALLGGVLCDRYGRRAVLILPRLALLAVLFPALQAMTRHPEPAVFLA	6.140
PA14_4961228_4961407_R	MDAIAGCPPRPAAANVRSAAVVPSAPAGAVAGSSRRPAVPAAIAGSGAGGRSAGRSLVGA	-7.690
PA14_4964081_4964260_F	MDSERRAAALPVGAARRMRSGWPAATAGAWSRPSRRTTVVVLPVPGPPVIRLK*PRAARA	-1.920
PA14_4973741_4973920_F	MKGVSARPTSSQRKKPISAGWMIPTASLLTTVLPAQMNTASRGNRYCMGVPHYEKGIRGH	0.030
PA14_4989040_4989219_F	MPRATRQDSAASSRPPSAPTMPNRRNPLQTSSSASTAAPNNHGRGRWIPARRIWRASQ*L	-8.090
PA14_5004850_5005029_R	MPNISSRLSSGKARKRGNMSLPPSTSGISEAPIKPNSSNQPRLMPRGPGRGGAPASRSWS	-3.890
PA14_5004871_5005050_R	MNQQTTIMPNISSRLSSGKARKRGNMSLPPSTSGISEAPIKPNSSNQPRLMPRGPGRGGA	-3.890
PA14_5004943_5005122_R	MPTLCNCPSLPARPASSKRRRRPLMNQQTTIMPNISSRLSSGKARKRGNMSLPPSTSGIS	-3.110
PA14_5004946_5005125_R	MMPTLCNCPSLPARPASSKRRRRPLMNQQTTIMPNISSRLSSGKARKRGNMSLPPSTSGI	-3.110
PA14_5004949_5005128_R	MMMPTLCNCPSLPARPASSKRRRRPLMNQQTTIMPNISSRLSSGKARKRGNMSLPPSTSG	-3.110
PA14_5016608_5016787_F	MTFAGDDRRHLPPGKGSAQLGALLNTVYDLQTSQRPADFPEAVQAVLSRQRRRALVILVT	-2.960
PA14_5027284_5027463_R	MPHNLYLHSSVVQTRVSGDDAASKRSAIRFSRLDTIGSLSLALLVNAAILILAAAAFHGS	-0.230
PA14_5036411_5036590_R	MRPVGGVLLGLYADRRGRKAAMQLIILLMTLSIAMIAFAPTYAAIGVGAPLLIVIARMLQ	6.350
PA14_5036444_5036623_R	MALATFGVGFFMRPVGGVLLGLYADRRGRKAAMQLIILLMTLSIAMIAFAPTYAAIGVGA	6.350
PA14_5046125_5046304_F	MAMATARLERKKALLALMGIFIVGNLLCAVAANYGLLMLARIVTALCHGAFFGIGSVVAA	6.190
PA14_5046131_5046310_F	MATARLERKKALLALMGIFIVGNLLCAVAANYGLLMLARIVTALCHGAFFGIGSVVAASL	6.190
PA14_5058577_5058756_R	MRSRLSSASRRRWLLLSIEASNWLAVVTQSPSSLRSCPLSSGNWCWLGRSGLMLTRCSMI	-1.480
PA14_5086175_5086354_F	MLDQWRLPFVGRLGRRRSWLVFSQVLIALGLLGMALCNPQSHLPWLIGLALLVAFASATQ	4.870
PA14_5092762_5092941_R	MSSSGTPTSAASSTFFASSGDRRRLMFCTLCRIAPSGLLISWAMPAARLPTESIFSDCTI	3.810
PA14_5105501_5105680_F	MLTKRRILSTTWSRPIWISTPWAVVSAQPPRSLISRRAMENPRGRSNWLSNWYCCITCCC	-3.270
PA14_5128238_5128417_R	MSNDGVNAGRRRFLVAATSVVGAAGAVGAAVPFVGSWFPSAKAKAAGAPVQVNVGKIDPG	-0.650
PA14_5171302_5171481_R	MEDRPGQGRRRLLVRLARRQGATAGGTAAGAAVEGLVCRAQAGGNQRPGHEPVLRSRSAG	-6.600
PA14_5171329_5171508_R	MVAGRSDPGMEDRPGQGRRRLLVRLARRQGATAGGTAAGAAVEGLVCRAQAGGNQRPGHE	-6.600
PA14_5174150_5174329_R	MPSLYLASASPRRRELLTQIGVPLSVLATAIDESPLPNEAPAAYVERLARGKAAAGLAML	0.190
PA14_5183521_5183700_R	MARRSVVTAPWCAPAGCISSRSASPCGRRPGATTGRRAGHRPGCSIWNGCNRRRGCRLRS	-5.790
PA14_5183566_5183745_R	MPARGAAARRSTAARMARRSVVTAPWCAPAGCISSRSASPCGRRPGATTGRRAGHRPGCS	-1.420
PA14_5199344_5199523_R	MASPRRTCMQAATCVTSAACNGTPVNVWWVRCCPPRAPSNTLRRPSRKGRCATSRWSTAP	-2.430
PA14_5216163_5216342_R	MEQHPPGRRRPLAGLQPAPATGGRPAGDSVLSPDRRAARACLQHPDPGPGQRPGEKRPAL	-7.300
PA14_5223089_5223268_R	MEKRPARRGVFFGGGQPSFGWRDGARGVVGAGRPAWATCCPASALSSGSLSKSRKPLWA*	-4.540
PA14_5289643_5289822_F	MKSKRSAFADDLRKIGTTAVAASLVGIFLSEHRLLTAYAFVMGMVIWLIGIALTEEE*NV	-1.880
PA14_5298206_5298385_F	MGVLAAKARKTVLLTGTLMGGYADDLFYLLFRILTQRMIEDGYRPNARGSMAPAAMSFMR	-0.470
PA14_5299710_5299889_R	MCCSSLSTSASERKPRETATAFWQTLSGYSVPNTRKEFFCKRLASRFNAEMFREADAVRL	-3.690
PA14_5299716_5299895_R	MPMCCSSLSTSASERKPRETATAFWQTLSGYSVPNTRKEFFCKRLASRFNAEMFREADAV	-3.690
PA14_5346112_5346291_R	MLVRFCLHDRRPALRWVKRVSLFLLVALVVSQNFMWLAGVSMTLLCVFLVGFALVKGDIS	5.510
PA14_5346166_5346345_R	MNAHTNKGFASRIGFGLGMLVRFCLHDRRPALRWVKRVSLFLLVALVVSQNFMWLAGVSM	5.510
PA14_5346169_5346348_R	MMNAHTNKGFASRIGFGLGMLVRFCLHDRRPALRWVKRVSLFLLVALVVSQNFMWLAGVS	5.510
PA14_5355812_5355991_F	MEPPMFQLLSWISRKPSPTPTTKAAPGGFILPLSSMELLGTPRRRQLLENIWQRASLSKQ	-5.610
PA14_5355824_5356003_F	MFQLLSWISRKPSPTPTTKAAPGGFILPLSSMELLGTPRRRQLLENIWQRASLSKQQFEE	-5.610
PA14_5360527_5360706_F	MNSDISIRTSASSVSKRNSASALHNSVLPTPVGPRKRNEPLGRFGSARPARERRTALDTA	-1.600
PA14_5387217_5387396_R	MAPRRSARTSCAISTSVPCAWKKIRSMPRSWPNSTGVSRTRRGPVCRPWTMRARCGVRG*	-2.180
PA14_5454548_5454727_R	MSNRDISRRAFLQGGLIAGVGVTLAPLGSQAFAALFENQVTVSAQRWMAGNGQVRFRNDA	-0.750
PA14_5493799_5493978_R	MADNRSRRGLILFGVLVWSAMTAACGLARSYWQFLTFRVGVGVGEAALSPAAYSLIADSF	0.770
PA14_5493853_5494032_R	MGLSFALFYTLCGIPLGRMADNRSRRGLILFGVLVWSAMTAACGLARSYWQFLTFRVGVG	0.770
PA14_5493865_5494044_R	MSLLMGLSFALFYTLCGIPLGRMADNRSRRGLILFGVLVWSAMTAACGLARSYWQFLTFR	0.770
PA14_5503083_5503262_R	MPPWRRSTWCSTAPTTSPPARRSTSPACAPASRWSVARRSVLRASFRYSIPAATQAPATT	-6.400
PA14_5532958_5533137_F	MSRPLKRIGVPSRSPSALSMLSWISTPRAIAASSLSKRVKRRTLVTVGAFGSRVSKEIPP	-1.520
PA14_5543177_5543356_R	MLIKIPSRSDCSESEVTSETLYLSRRRLLGASFAGLALASGLPRLGFADEQRYAGVEPVP	0.510
PA14_5543502_5543681_F	MRGGSVKTTAKASTTIRIATNGTRPRRSRSLKLWYLMLLTISTPAAATSRATRKATLAPW	0.810
PA14_5546882_5547061_R	MLLAAKRPVVYSGGGVIMGNAAAPLTELAQMLNLPVTNTLMGLGGYPGADRQFLGMLGMH	-1.030
PA14_5586605_5586784_R	MVGVLAVAADTTPDHRPGAAGDRRAVLAHALAVGFHVQLLQVVGDIPQIVVVGQDRVAVR	3.570
PA14_5586686_5586865_R	MVGHRVVAAHRDDEVRRDQLGALVQQLMVGVLAVAADTTPDHRPGAAGDRRAVLAHALAV	0.760
PA14_5642893_5643072_F	MIEPNRIRYTSASQPLVLGQCSRRSPLARLPTSSTAPPTSISAALAIGPAGSDRRRLHTE	-4.730
PA14_5660854_5661033_R	MACVEFVADKASKALFPESLNIGEWVHLRAQKRGLLVRPIVHLNVMSPPLILTREQVDTV	3.110
PA14_5660863_5661042_R	MRFMACVEFVADKASKALFPESLNIGEWVHLRAQKRGLLVRPIVHLNVMSPPLILTREQV	3.110
PA14_5670385_5670564_F	MSGRAWPGGSAPFQCHCNQRPLLTIEPSSSAKQEVGRRNTVVLMLAVSTSLYSPTLRQNS	-4.410
PA14_5670991_5671170_F	MLEWPRRAFMPPPGMPMLPSSSWTIAPVRIICAPTECWVQPRAYMMVMTLPGLEVSAISA	-0.020
PA14_5672163_5672342_R	MNRRQFFKVCGIGLGGSSLAALGMAPTEAFADQVRHFKLAHTVETRNTCTYCSVGCGLIM	-0.670
PA14_5672169_5672348_R	MDMNRRQFFKVCGIGLGGSSLAALGMAPTEAFADQVRHFKLAHTVETRNTCTYCSVGCGL	-0.670
PA14_5682364_5682543_R	MNRWPNRANSAANARLASSDQPPATTSARRRAVRSRAPMAWPQSASTAWARPSRA*DVRS	-2.610
PA14_5682382_5682561_R	MSLCRSMNRWPNRANSAANARLASSDQPPATTSARRRAVRSRAPMAWPQSASTAWARPSR	-2.610
PA14_5688196_5688375_F	MSAGIMSPADRRTMSPTTSSPMGISRSSPRIPRSSRRSTVAVFRTMALSASAALPERYSC	-4.980
PA14_5688211_5688390_F	MSPADRRTMSPTTSSPMGISRSSPRIPRSSRRSTVAVFRTMALSASAALPERYSCQKRIR	-4.980
PA14_5691350_5691529_F	MPGDPLDADDRLFLGLVRQHRSRGHVADHPDARRRTALSLVLQHAATIAGQADRLQPQSF	-1.940
PA14_5700482_5700661_F	MGNRTRKEMIYYNATSSIPASQYNARLYLASRSQAVILIPLFRRPAQPCPTPSPIPPACT	-3.430
PA14_5701402_5701581_R	MQQVEEHRRSAERHQGLAATAPVQAFEPGQEQQADSQGEGEEQQRRRILGDVEEAHQGDR	-3.810
PA14_5727116_5727295_F	MKRRSLLKAFTLSASIASMGLSWSIQAAETIKVGILHSLSGTMAISETSLKDMALMTIDE	0.470
PA14_5762739_5762918_F	MRARNDGRQPCERRSHVPTTPYPQPGASLVAPLPAHPCPALRPARPVGGRRRPARRRPGP	-2.250
PA14_5766940_5767119_R	MKIRRKTAIPRNAGAVLPMLACLAAQAAEGGFLQDAKTDLVLRNYYFNRDFRDHDAGKSL	0.790
PA14_5769676_5769855_R	MLFGGTLLAPLADRFGRRRLVIATTLLASLAAFLTGHARDPLELGAGRFFTGLALGALVP	-0.030
PA14_5772303_5772482_R	MRRRTCMASSTSSAMPWPEVRVTTMCRSARYCSRLRLSPIRGWRSLSRHT*RSCRTRWLR	-3.120
PA14_5772345_5772524_R	MIFGSTEKCGTRRLMRRRTCMASSTSSAMPWPEVRVTTMCRSARYCSRLRLSPIRGWRSL	-4.870
PA14_5772369_5772548_R	MVSSSVPGMIFGSTEKCGTRRLMRRRTCMASSTSSAMPWPEVRVTTMCRSARYCSRLRLS	-4.870
PA14_5773698_5773877_R	MAAGSLFIAPWADRWGRRPLILACLALSGLGMLASALSQAAWQLALLRGLTGLGIGGILA	-1.130
PA14_5819642_5819821_F	MPPFPRRPNAPAPGTPAGLHAPRGSALPDAPEQPVPHHLGAQRTKRTPVKRCPARPAGHR	-3.390
PA14_5855497_5855676_F	MLRRLSLAAAVAAATGVAWAAQPTPLPTKTDLISVYKEAVDNNADLAAAQADYLARKEVV	-0.680
PA14_5882659_5882838_F	MLGGQAVVRRHLDALQAQPGGAAGLQSHRRLGTSLDALGGGFHQEQRRPLVGLRRDDQAA	-5.300
PA14_5887372_5887551_R	MRWAALSAERWTRRSAMSIRPIRPSGVRTTLPRCSERKYTPLACSAAISSPSCVRTVSPH	-3.400
PA14_5932038_5932217_F	MLALGLLVTGPISDAIGRKPVMVVSLLAAALFTLGSAVMPTWHGVLLMRALVGLSLSGLA	2.420
PA14_5932605_5932784_F	MSQAVVGVLSVVYLSGIYSSAWVGSLADKLGRRKVLWAVILLMLGGLLLTLFEPIPLMLA	5.590
PA14_5933853_5934032_R	MHPWARRNIPQLAGRLALVTGANSGLGWQAARTLAGKGATVVMACRNREQAERARRAILD	-1.860
PA14_5964575_5964754_R	MNGAFARRARRRAISVLPTPVGPIMRMFFGVTSARSSAGSCMRRQRLRRAMATARLASSW	1.250
PA14_5991735_5991914_R	MRCSTTSRPAARIRCRKASAMLVLPAPGAVAWIDGFLSTGADMKAARFFSRRRSIMRGRA	2.710
PA14_5994164_5994343_F	MIGLDEIAADLDATHRRAALDDLRHPAAMQLPAMSGSLQALGKLHAEGMAVGDLLVRRVD	-0.690
PA14_5994849_5995028_R	MAELHRREPITWIYTLAIFIHCPTAVIRAYRRSPGKHLDNDCHGSAGLHHRRRRGRPGHG	-4.460
PA14_6009551_6009730_F	MENVRRSGNMVCSRRSWVQSAASIFFAVSSSTQACQTSGCSLRNSRARRAASILSLAIRA	-1.040
PA14_6009578_6009757_F	MVCSRRSWVQSAASIFFAVSSSTQACQTSGCSLRNSRARRAASILSLAIRARSLFSSSAG	-2.010
PA14_6079325_6079504_F	MNEAPTMTTANSETPAGNPKRKRWLLILLAVIVLATLASVAWEFFYGRWHEDTDDAYING	6.370
PA14_6079343_6079522_F	MTTANSETPAGNPKRKRWLLILLAVIVLATLASVAWEFFYGRWHEDTDDAYINGNVVQIT	6.370
PA14_6105650_6105829_R	MSPPSAGRKNAVFSGEEPLVSISSAFCGCWKRSRPRSLRGLKQTTWAPRFTASRSGSSMR	-1.600
PA14_6140321_6140500_R	MRGRSSTGRRLTGWTTSTATATCSAPACRWTTTASDLASGRRRGRRGLLLDGGLLAAGED	-5.030
PA14_6155047_6155226_R	MIRIPKSEYARRRKALMAQMEPNSIAILPAAPMYIRNRDVEHVYRQDSDFQYLTGFPEPE	0.090
PA14_6167034_6167213_F	MRRGGQGKRRAVAAVTLQQQVLPGVIAWRLAGRRAQADPVDVAADLFAEAQLAGQLAQRQ	-3.200
PA14_6200490_6200669_R	MVQVWRGVIATSPDKRELMPLAGSIFTTISAGVAAAQAIADTALQARSVQLAQGLQNHAV	-0.020
PA14_6219953_6220132_R	MGRKPPIVVALLLSMVATLVMALWPRLEALGVARLLLGVGTALASATGTAYMSELMAGGD	6.040
PA14_6239222_6239401_F	MVWLLRHIHSNGKRRTLTSLVHGTMANAMPQALGLKKAYPERQVISISGDGGLAMLLGDL	-0.870
PA14_6249393_6249572_R	MATASGRGAWRRPACRTPVAWWSGSIAGCRKPSACPTHRKPCVCKRTGRSAWRLAATGWS	-1.100
PA14_6251233_6251412_R	MAYCSTRRRTISTASRPISLSAFTPSAPITGRNCSTSWPTPRINWPPLRPLAPQPIRCAS	-1.590
PA14_6272482_6272661_R	MPSHLSRRQLLQRAGALGAFAAMVGNPALAELLRAPRLIPWRNWSGAQSCLPLAREAPKD	0.630
PA14_6319120_6319299_R	MAHFGDLLGRKRMFTLSIFMMAVPTLIMGLLPTYAQIGIWAPLALLLLRVIQGAAIGGEV	5.860
PA14_6319201_6319380_R	MPEWLRQLQTFGLFAAGYLARPLGGVIMAHFGDLLGRKRMFTLSIFMMAVPTLIMGLLPT	5.860
PA14_6337075_6337254_F	MNDQRRPAPKRIASSISPVVATPSLTRCSASRQSASSKRSAMKPGTSLRTCSGRMPSDS*	-0.370
PA14_6392158_6392337_R	MGDKTEARRSMIAAGVPCTPGTEGNVADLAEALREAERIGYPVMLKATSGGGGRGIRRCN	-5.010
PA14_6396779_6396958_R	MGICGKCWRTSMIRPGSDMISASGPMATTGSRSRRKVFSLALCGAMLTTT*KRLPSAWAS	-1.700
PA14_6414039_6414218_F	MPNNWPTSRKNTLSTPRIIPSPAANSTWIASSGTSASNAAPGRRPLSARKPRNKARMMAK	-2.020
PA14_6436704_6436883_R	MSRTACFRTLLDERWLGQRRRGHVVDLVGPVVLVLANALVGRAARRVRVVQHGVGDGAEQ	5.040
PA14_6436731_6436910_R	MTNLPAERLMSRTACFRTLLDERWLGQRRRGHVVDLVGPVVLVLANALVGRAARRVRVVQ	5.040
PA14_6439286_6439465_R	MGAFSDRIGRKPLLLGASALALLTAYPALSWLVREPSFAGLLGVELWLSFLYSSYNGAMV	2.000
PA14_6439325_6439504_R	MCIGLSNFIWLPVMGAFSDRIGRKPLLLGASALALLTAYPALSWLVREPSFAGLLGVELW	2.000
PA14_6458877_6459056_F	MLSTLSPIRARKSMISSGPTPNFSFTPSTSRRLPVMVLTSVMCPSTSCAMSLSPVEITTG	-4.560
PA14_6466105_6466284_R	MLCSGRSSTCAAPTSRNAASACSRLTPGTRRRKRSTLSGRVASTWSFCGM*PMVSRGRRQ	-4.630
PA14_6480869_6481048_R	MARTVDCTGAGNGNSPCASRSRKRVCSIALIFSGPTNQKLSTTWPISALP*PRRETLARI	-4.660
PA14_6485728_6485907_R	MVSPARPDERKSAMQPGNNQLSMTVLMTPDMANFSGNVHGGTLLKYLDEVAYACASRYAG	-4.180
PA14_6485773_6485952_R	MTIENLWPLPSSFASMVSPARPDERKSAMQPGNNQLSMTVLMTPDMANFSGNVHGGTLLK	-4.180
PA14_6485803_6485982_R	MSARPGAISIMTIENLWPLPSSFASMVSPARPDERKSAMQPGNNQLSMTVLMTPDMANFS	-4.180
PA14_6496580_6496759_F	MTAQLLNTAAIFAVGFLMRPIGGWLMGIYADRKGRKAALLASVLLMCFGSLIIALTPSYE	4.150
PA14_6496631_6496810_F	MRPIGGWLMGIYADRKGRKAALLASVLLMCFGSLIIALTPSYETIGVAAPILLVVARLLQ	4.150
PA14_6496655_6496834_F	MGIYADRKGRKAALLASVLLMCFGSLIIALTPSYETIGVAAPILLVVARLLQGLSVGGEY	4.150
PA14_6497237_6497416_F	MSKTDSTMISAATLFLFMLLQPIVGALSDKIGRRPILIAFGVLGTVFTYPILSTLHSVDS	3.770
PA14_6497258_6497437_F	MISAATLFLFMLLQPIVGALSDKIGRRPILIAFGVLGTVFTYPILSTLHSVDSWWGAFFL	3.770
PA14_6497288_6497467_F	MLLQPIVGALSDKIGRRPILIAFGVLGTVFTYPILSTLHSVDSWWGAFFLIMAALVIVSG	3.770
PA14_6504628_6504807_R	MKRRRLLQSLLAGLALQPFLAASANVRIRQARAWNSSESWRLVLELDGPPRYRTFSLQAP	1.120
